# Supplementary material for: Establishment and evaluation of a model for clinical feature selection and prediction in gout patients with cardiovascular diseases: a retrospective cohort study
Source: Front Endocrinol (Lausanne). 2025 Oct 10;16:1599028. doi: 10.3389/fendo.2025.1599028 (PMC12549251; doi:10.3389/fendo.2025.1599028)
Supplement: Supplementary file 1 [file DataSheet1.zip]

Archive with 15 entries (14 files):
- Supplements/
- Supplements/1-Smote undersampling results.xlsx
- Supplements/10-SHAP result matrix.xlsx
- Supplements/11-Bootstrap error evaluation.xlsx
- Supplements/12-Machine learning confusion matrix.png
- Supplements/2-Boruta feature screening result table.xlsx
- Supplements/3-Boruta feature screening importance score chart.jpg
- Supplements/4-Lambda value coefficient.xlsx
- Supplements/5-Logistic regression coefficient table.xlsx
- Supplements/6-LR External verification DCA.jpg
- Supplements/6-LR External verification ROC.jpg
- Supplements/7-Multi-model evaluation calibration curve.jpg
- Supplements/8-Multi-model node result evaluation table.xlsx
- Supplements/9-SHAP HeatWave Plot.jpg
- Supplements/ML proposal.pdf
