# Supplementary material for: Establishment and evaluation of a model for clinical feature selection and prediction in gout patients with cardiovascular diseases: a retrospective cohort study
Source: Front Endocrinol (Lausanne). 2025 Oct 10;16:1599028. doi: 10.3389/fendo.2025.1599028 (PMC12549251; doi:10.3389/fendo.2025.1599028)
Supplement: Supplementary file 1 [file DataSheet1.zip › Supplements/1-Smote undersampling results.xlsx]

## Sheet: Sheet
SEX	AGE	Kidney_stone	Comorbidities	WBC	PLT	NEU	LYM	MON	EOS	BAS	NEU_1	LYM_1	MON_1	E0S	BAS_1	ESR	TP	ALB	G	A_G	PA	FFA	UREA	BUN	CREA	UA	K	Na	Cl	CO2	Ca	GLU	LDL_C	VLDL	APO_A1	APO_B	Lpa	CHOL	Group
0	69	0	2	5.01	343.0	51.9	41.1	3.6	2.6	0.8	2.6	2.06	0.18	0.13	0.04	23.0	71.857	41.586	30.069	1.454	278.98400000000004	0.566	4.890000000000001	13.691999999999998	79.8	489.9	4.222	140.32	102.007	24.68	2.414	5.847	3.103	0.849	1.193	0.998	221.505	5.658	0
1	68	0	3	8.33	294.0	86.4	9.5	4.0	0.0	0.1	7.2	0.79	0.33	0.0	0.01	90.0	72.16	34.07	38.09	0.89	131.35	0.25	9.2	25.76	128.0	426.0	5.0	141.62	100.07	26.4	2.32	9.61	2.55	0.36	0.8	0.74	197.36	3.9	0
1	42	1	1	12.9	371.0	81.94	10.54	5.24	2.24	0.24	10.57	1.36	0.67	0.28	0.02	70.0	79.7	39.68	40.02	0.99	204.45	0.52	5.1	14.28	75.0	524.0	4.39	143.06	105.97	23.3	2.4	5.36	3.16	0.66	0.94	1.13	208.84	4.8	0
1	57	0	4	6.96	270.0	78.8	13.1	3.3	4.5	0.3	5.49	0.91	0.23	0.31	0.02	69.0	69.27499999999999	35.577000000000005	33.69799999999999	1.0719999999999998	205.288	8.977999999999998	5.44	15.232000000000005	100.6	433.9	4.0120000000000005	141.393	102.207	25.96	2.286	5.3870000000000005	3.032	0.6100000000000001	0.964	1.009	208.159	4.178999999999999	0
0	63	0	2	5.71	301.0	62.1	28.7	6.7	1.8	0.7	3.55	1.64	0.38	0.1	0.04	14.0	63.28	36.03	27.25	1.32	183.99	0.58	5.4	15.12	74.0	366.0	3.82	141.03	101.29	24.8	2.23	9.03	1.76	0.68	1.2	0.74	58.06	3.936	0
1	42	0	2	6.87	315.0	64.7	24.2	7.3	3.2	0.6	4.45	1.66	0.5	0.22	0.04	6.0	61.76	39.46	22.3	1.77	289.309	0.6	7.4	13.076	120.0	496.0	4.75	141.05	105.87	25.7	2.31	12.23	3.1830000000000003	1.47	1.18	0.86	170.55	5.14	0
1	42	0	1	8.4	265.0	61.9	30.7	6.0	1.3	0.1	5.2	2.58	0.5	0.11	0.01	6.0	67.38	40.27	27.11	1.49	278.1	0.52	5.8	16.24	74.0	704.0	4.16	141.42	98.47	26.2	2.26	5.72	1.35	1.58	1.06	0.73	91.3	4.531	0
1	48	0	1	6.31	319.0	63.4	27.1	4.9	4.0	0.6	4.0	1.71	0.31	0.25	0.04	26.6	77.05600000000001	44.544	30.904999999999998	1.4520000000000002	325.599	0.638	4.970000000000001	14.448	85.0	533.7	4.256	140.639	101.952	25.35	2.441	5.412000000000001	3.529	0.776	1.1189999999999998	1.0930000000000002	140.85700000000003	5.165	0
1	38	0	3	5.15	258.0	57.7	34.8	5.4	1.9	0.2	2.97	1.79	0.28	0.1	0.01	13.8	75.78	47.29	28.49	1.66	364.04	0.69	3.8	10.64	87.0	476.0	4.31	141.56	101.31	28.8	2.47	8.71	3.2410000000000005	0.7150000000000001	1.2029999999999998	1.2	211.604	4.871	0
1	53	0	1	4.01	248.0	50.5	41.4	6.2	1.7	0.2	2.02	1.66	0.25	0.07	0.01	2.0	73.241	45.778	27.463	1.6800000000000002	338.76700000000005	0.575	4.23	11.844	84.4	454.2	4.327	142.48200000000003	104.851	26.27	2.371	5.517999999999999	3.023000000000001	0.672	1.2519999999999998	1.015	132.59300000000002	4.485	0
1	36	1	4	7.86	281.0	63.5	27.4	6.0	2.7	0.4	5.0	2.15	0.47	0.21	0.03	12.0	61.95	38.84	23.11	1.68	307.24	0.58	4.9	13.72	88.0	680.0	2.44	141.65	106.13	23.8	2.31	4.37	2.2	0.62	1.38	0.72	101.85	4.656	0
1	61	0	2	8.276	226.3	65.09	25.74	6.489999999999999	2.42	0.45	4.7090000000000005	2.002	0.4609999999999999	0.178	0.032	27.0	68.69	43.95	24.74	1.78	293.94	0.4760000000000001	5.06	14.56	88.9	334.0	4.1	139.2	104.82	22.8	2.34	8.11	1.86	0.41	1.34	0.78	120.97	5.123	0
1	52	0	1	7.25	230.0	62.1	28.3	8.6	0.6	0.4	4.51	2.05	0.62	0.04	0.03	15.0	67.87	41.92	25.95	1.62	257.2	0.51	2.9	8.12	77.0	519.0	4.11	140.58	102.33	25.9	2.13	5.36	3.03	0.7	1.09	1.06	190.31	4.789	0
1	57	0	4	8.82	244.0	61.2	33.4	4.4	0.7	0.3	5.39	2.95	0.39	0.06	0.03	2.0	72.43	43.666	28.201	1.613	354.708	0.607	4.34	12.151999999999996	78.7	440.9	4.319	142.93400000000003	103.824	24.019	2.373	5.683	3.137	0.718	1.2579999999999998	1.075	147.62999999999997	4.785000000000001	0
1	62	1	2	7.83	460.0	51.6	31.4	7.0	9.21	0.8	4.04	2.46	0.55	0.72	0.06	10.0	74.32	46.8	27.52	1.7	280.77	0.58	4.2	11.76	98.0	514.0	5.05	140.82	100.75	28.6	2.44	8.2	2.54	0.62	1.42	0.99	181.92	5.283	0
1	54	0	1	5.92	252.8	58.95100000000001	32.50599999999999	6.024	2.7340000000000004	0.535	4.084999999999999	2.278	0.412	0.154	0.034	9.0	70.872	43.468	27.72	1.6049999999999998	327.50999999999993	0.587	4.140000000000001	11.592	84.0	461.9	4.337	142.245	104.794	26.2	2.366	5.801	3.2680000000000007	0.6839999999999999	1.1880000000000002	1.068	141.971	4.6800000000000015	0
1	63	0	4	10.24	369.0	75.24	17.84	5.64	0.94	0.54	7.71	1.82	0.57	0.09	0.05	44.0	71.97	40.99	30.98	1.32	263.48	0.79	4.9	13.72	104.0	441.0	4.33	142.66	108.44	21.7	2.35	6.86	3.42	0.31	1.11	1.08	124.47	5.007000000000001	0
1	33	0	3	8.072	295.5	58.584	32.08	7.2	2.975	0.5940000000000001	4.218000000000001	2.314	0.53	0.228	0.042	27.9	76.088	43.612	31.219	1.414	272.88899999999995	0.513	4.69	13.132	85.4	463.7	4.2490000000000006	140.99100000000004	102.672	25.07	2.364	5.728	3.307	0.8350000000000002	1.11	1.0880000000000003	183.66000000000005	5.279	0
1	44	0	1	8.04	275.0	56.7	34.6	6.8	1.4	0.5	4.56	2.78	0.55	0.11	0.04	2.0	69.59599999999999	42.362	28.758	1.479	282.633	0.499	5.0600000000000005	13.608	97.2	497.0	4.257	141.345	105.887	25.32	2.2950000000000004	6.007000000000001	2.91	0.912	1.081	0.978	135.28199999999998	4.934	0
1	62	0	2	10.75	361.0	74.2	16.8	5.5	3.0	0.5	7.98	1.81	0.59	0.32	0.05	89.0	75.262	38.711	36.551	1.0790000000000002	176.26299999999998	0.5990000000000001	6.029999999999999	16.492	93.2	557.9	4.3740000000000006	139.79	100.71399999999998	25.71	2.439	5.7	3.55	0.666	0.963	1.1	207.689	5.303	0
1	31	0	1	7.26	257.0	64.5	27.5	6.3	1.4	0.3	4.68	2.0	0.46	0.1	0.02	6.0	73.356	43.931	29.129999999999995	1.517	296.324	0.5980000000000001	4.45	12.46	88.1	548.7	4.115	141.698	103.75	24.19	2.342	5.432	2.901	0.7110000000000001	1.029	0.941	96.788	4.771000000000001	0
1	53	0	1	7.61	190.0	60.6	31.5	5.9	1.7	0.3	4.61	2.4	0.45	0.13	0.02	3.0	71.707	43.567	28.272	1.523	261.559	0.507	4.369999999999999	12.236	85.6	466.3	4.028	141.31099999999998	104.033	24.31	2.273	5.624999999999999	2.76	0.8089999999999999	1.119	1.166	997.247	5.338999999999999	0
1	46	0	1	6.93	295.0	68.0	22.7	4.5	4.2	0.6	4.72	1.57	0.31	0.29	0.04	26.4	74.33500000000001	42.709	31.626	1.366	274.53	0.593	5.180000000000001	14.504	92.7	478.4	4.239	141.11	103.653	25.71	2.334	6.873	3.2340000000000004	1.045	1.27	1.0870000000000002	204.334	5.348000000000001	0
1	51	0	1	7.374	251.7	63.142	27.254	6.859999999999999	1.83	0.461	4.473000000000001	1.986	0.4800000000000001	0.122	0.034	42.0	69.60900000000001	41.363	28.246	1.48	251.29300000000003	0.4559999999999999	5.31	14.868	93.2	460.7	4.26	141.81	104.265	24.75	2.281	6.362	2.935	0.76	1.136	1.038	271.717	4.747999999999999	0
1	41	0	1	6.34	252.0	59.4	29.7	9.5	1.1	0.3	3.77	1.88	0.6	0.07	0.02	23.0	74.39000000000001	44.133	30.256999999999994	1.476	284.318	0.5319999999999999	4.28	12.376	86.5	540.7	4.016	141.589	104.565	24.95	2.3180000000000005	5.418	2.844	0.6809999999999998	1.005	0.91	124.19	5.103	0
1	34	0	1	6.01	276.0	60.6	31.4	4.8	2.7	0.5	3.64	1.89	0.29	0.16	0.03	4.0	70.724	42.941	29.15	1.49	281.413	0.4740000000000001	4.99	13.524	97.4	527.2	4.252000000000001	141.255	104.318	24.83	2.3200000000000003	5.281000000000001	2.827	0.624	0.985	0.92	156.776	4.953000000000001	0
1	43	0	1	6.52	359.0	66.9	26.7	4.6	1.5	0.3	4.36	1.74	0.3	0.1	0.02	71.0	75.67200000000001	41.112	35.28699999999999	1.185	211.429	0.5970000000000001	4.9	13.72	85.6	524.2	4.231	140.75600000000003	103.547	24.9	2.402	5.994999999999999	3.417	0.411	1.035	1.014	177.69400000000002	4.921	0
1	37	0	1	7.81	257.0	69.7	21.5	7.2	1.2	0.4	5.45	1.68	0.56	0.09	0.03	16.0	73.273	43.903	29.442	1.529	293.73400000000004	0.639	5.010000000000001	14.027999999999995	103.5	578.4	4.177	141.708	103.53900000000002	24.33	2.351	5.609	3.013	0.642	1.054	1.005	106.306	5.103	0
1	44	0	4	14.58	294.0	70.4	23.3	5.7	0.4	0.2	10.26	3.4	0.83	0.06	0.03	14.0	74.309	43.402	30.907	1.424	274.618	0.5589999999999999	5.09	14.252	92.8	475.8	4.244	140.909	103.774	25.3	2.347	6.847	3.2340000000000004	0.966	1.27	1.0870000000000002	204.334	5.257	0
1	36	0	4	5.57	305.0	51.0	40.2	4.1	4.3	0.4	2.84	2.24	0.23	0.24	0.02	17.0	74.763	44.044	30.719000000000005	1.473	299.391	0.609	5.05	13.216	84.8	486.4	4.219	140.943	103.044	25.500000000000004	2.378	6.4030000000000005	3.322	0.8480000000000001	1.234	1.0659999999999998	175.344	5.0840000000000005	0
1	41	0	1	6.6	278.0	53.3	38.3	4.2	3.0	1.2	3.51	2.53	0.28	0.2	0.08	3.0	70.46000000000001	42.499	29.431000000000004	1.448	282.386	0.493	4.890000000000001	13.244	96.6	497.0	4.257	141.345	105.887	25.320000000000004	2.2950000000000004	6.007	2.91	0.912	1.081	0.978	135.28199999999998	4.933999999999999	0
1	62	0	4	4.57	292.0	68.5	23.0	5.5	2.6	0.4	3.13	1.05	0.25	0.12	0.02	60.0	75.66499999999999	41.398	34.267	1.219	230.464	8.995	5.065	14.182	93.1	454.3	4.12	142.079	102.09	25.84	2.2960000000000003	5.766	3.06	0.913	1.0669999999999995	1.113	336.107	4.739	0
1	55	0	2	6.55	352.0	42.8	43.5	7.9	4.7	1.1	2.8	2.85	0.52	0.31	0.07	11.0	71.707	41.003	30.704	1.354	256.444	0.528	4.29	12.012	75.8	478.1	4.294	140.147	101.278	25.37	2.393	6.410000000000001	3.132000000000001	0.5149999999999999	1.137	0.885	195.641	5.162	0
1	49	0	1	9.51	297.0	65.2	24.5	7.7	2.1	0.5	6.2	2.33	0.73	0.2	0.05	18.0	76.54	43.89	32.65	1.34	241.62	0.47	5.0	14.0	106.0	657.0	4.04	141.8	97.58	32.6	2.37	5.5	2.86	0.47	1.16	0.95	33.15	5.186999999999999	0
1	37	0	1	8.65	295.0	65.74	24.6	7.5	2.04	0.24	5.68	2.13	0.65	0.17	0.02	33.0	73.501	43.306	30.645	1.428	262.139	0.581	4.73	13.244	83.6	496.5	4.02	140.42000000000002	101.643	27.18	2.342	6.389	2.675	0.889	1.2399999999999998	0.978	181.334	5.424999999999999	0
1	45	0	1	7.79	291.0	64.9	27.2	5.8	1.7	0.4	5.06	2.12	0.45	0.13	0.03	36.0	73.551	42.309000000000005	30.392000000000007	1.395	243.946	0.5429999999999999	4.78	13.384	87.9	548.5	4.215	141.361	103.457	25.9	2.338	5.080999999999999	3.2080000000000006	0.65	1.0719999999999998	1.015	155.17300000000003	4.864	0
1	31	0	1	6.48	313.0	70.7	19.0	6.6	2.9	0.8	4.58	1.23	0.43	0.19	0.05	9.0	73.598	43.818	29.78	1.509	289.406	0.603	4.73	11.984	90.2	419.9	4.284999999999999	140.303	102.408	25.380000000000003	2.372	5.458	3.138	0.507	1.0690000000000002	0.968	195.288	5.304	0
1	56	0	1	13.72	412.0	73.7	18.4	7.0	0.4	0.5	10.12	2.52	0.96	0.05	0.07	67.0	73.80699999999999	39.489	34.318	1.106	196.817	0.639	5.65	15.820000000000002	98.7	551.9	4.327	140.08099999999996	102.04	23.96	2.357	5.173	3.2580000000000005	0.638	0.9469999999999998	1.0719999999999998	235.09100000000004	5.313000000000001	0
1	35	0	1	7.273000000000001	268.6	64.14099999999999	30.0	5.84	2.2500000000000004	0.521	4.158	1.972	0.389	0.148	0.034	9.6	70.646	43.309	29.058000000000003	1.507	277.20400000000006	0.492	4.83	13.524	84.6	594.5	4.063000000000001	141.26799999999997	102.02	24.49	2.35	5.791	3.699	1.1839999999999995	1.118	1.237	142.598	5.006	0
1	55	0	3	7.84	344.0	59.1	30.4	6.8	3.1	0.6	4.64	2.38	0.53	0.24	0.05	2.0	71.107	41.634	29.473000000000003	1.418	279.617	0.6309999999999999	4.48	11.452000000000002	84.5	439.3	4.338	141.00500000000002	102.31300000000002	25.71	2.392	5.470000000000001	3.333	0.478	1.099	0.986	185.467	5.268	0
1	44	0	4	7.61	276.0	61.0	31.1	4.6	2.8	0.5	4.64	2.37	0.35	0.21	0.04	14.0	69.18	41.30499999999999	27.787	1.495	267.642	0.506	5.12	14.336	94.9	538.5	4.129	141.34199999999998	103.455	25.29	2.315	4.985000000000001	2.811	0.66	1.028	0.931	131.674	4.89	0
1	46	0	2	8.75	351.0	63.3	25.8	6.4	4.2	0.3	5.53	2.26	0.56	0.37	0.03	6.0	73.756	43.594	31.454999999999995	1.404	282.927	0.6520000000000001	4.089999999999999	11.452000000000002	80.4	440.5	4.419	141.51600000000002	102.231	25.87	2.383	5.463	3.285	0.507	1.094	0.998	181.582	5.376	0
1	45	0	1	9.16	255.0	55.8	38.5	3.8	1.6	0.3	5.1	3.53	0.35	0.15	0.03	5.0	73.56	44.82	28.74	1.56	316.64	0.69	3.4	9.52	76.0	608.0	4.28	138.82	101.21	18.8	2.43	5.15	1.78	3.86	1.36	0.96	64.82	4.616999999999999	0
1	42	0	1	9.89	354.0	77.4	16.6	4.9	0.6	0.5	7.66	1.64	0.48	0.06	0.05	38.0	81.89	51.37	30.52	1.68	354.76	0.59	5.1	14.28	79.0	443.0	4.52	138.44	99.09	25.3	2.59	5.84	2.81	0.8	1.22	0.94	95.02	4.965	0
1	56	0	1	5.74	238.0	49.9	39.7	7.3	2.4	0.7	2.86	2.28	0.42	0.14	0.04	6.0	69.94	46.49	23.45	1.98	356.37	0.74	3.9	10.92	89.0	451.0	4.13	142.28	104.47	28.3	2.28	4.51	3.01	1.03	1.48	1.04	122.84	4.431	0
1	43	0	1	10.45	333.0	71.6	20.1	5.7	1.6	1.0	7.48	2.1	0.6	0.17	0.1	29.0	73.458	43.03699999999999	32.049	1.427	313.385	0.6559999999999999	4.77	13.888	93.1	519.4	4.304	140.519	101.673	25.610000000000003	2.455	5.438	3.5740000000000003	0.705	1.238	1.082	164.93099999999998	5.004	0
1	61	0	4	12.79	345.0	60.6	27.1	7.3	4.1	0.9	7.74	3.47	0.94	0.53	0.11	40.3	68.08	45.96	22.12	2.08	332.31	0.59	5.4	15.12	110.0	619.0	3.96	137.65	101.73	23.5	2.4	5.99	3.96	0.64	1.3	1.43	74.77	4.884	0
1	31	0	1	11.61	324.0	75.84	16.14	7.64	0.44	0.14	8.8	1.87	0.88	0.05	0.01	66.0	87.34	46.64	40.7	1.15	231.16	0.77	4.0	11.2	92.0	570.0	4.37	135.76	98.04	25.5	2.55	5.5	4.04	0.38	1.32	1.3	81.61	5.391	0
1	42	0	1	9.05	384.0	57.8	33.9	4.1	3.9	0.3	5.23	3.07	0.37	0.35	0.03	14.0	66.89	41.6	25.29	1.64	327.3	0.37	4.5	12.6	78.0	469.0	4.26	143.73	101.7	25.5	2.29	4.85	2.81	0.64	1.0	1.04	86.86	5.111	0
1	50	0	1	6.44	405.0	60.8	32.6	4.7	1.7	0.2	3.92	2.1	0.3	0.11	0.01	74.0	79.21	43.38	35.83	1.21	241.66	0.33	2.9	8.12	103.0	458.0	4.0	142.31	97.62	24.6	2.33	5.64	3.79	0.64	1.01	1.21	128.81	4.9	0
1	57	1	1	7.556	260.3	66.261	24.794	6.659999999999999	1.9000000000000004	0.3199999999999999	5.448	1.968	0.544	0.151	0.026	34.0	66.1	38.3	27.8	1.38	276.67	0.31	4.1	11.48	90.0	320.0	4.65	144.09	103.94	26.8	2.29	5.57	1.8	1.19	0.98	0.83	149.15	4.849000000000001	0
1	61	0	4	5.49	273.0	65.7	25.1	7.3	1.5	0.4	3.61	1.38	0.4	0.08	0.02	70.0	69.63	35.56	34.07	1.04	152.17	0.24	5.8	16.24	114.0	519.0	4.59	142.19	99.84	26.8	2.35	5.65	2.52	0.14	0.78	0.76	248.46	4.583	0
1	44	0	1	11.2	420.0	84.61	11.62	3.4	0.3	0.1	9.48	1.3	0.38	0.03	0.01	16.0	78.09	48.84	29.25	1.67	318.17	0.72	3.3	9.24	82.0	690.0	4.16	139.82	97.36	25.5	2.45	5.29	2.52	0.82	0.95	0.96	172.52	5.374	0
1	56	1	1	8.68	253.0	63.3	27.3	5.2	4.0	0.2	5.49	2.37	0.45	0.35	0.02	11.0	63.21	41.31	21.9	1.89	271.99	0.44	5.8	16.24	108.0	472.0	4.4	143.9	106.72	22.3	2.18	5.27	3.2	0.7	1.26	1.07	275.35	4.845000000000001	0
1	46	1	1	5.77	247.0	58.2	29.3	7.3	4.2	1.0	3.36	1.69	0.42	0.24	0.06	2.0	65.62	43.12	22.5	1.92	335.7	0.27	3.7	10.36	87.0	565.0	4.25	144.55	104.82	21.1	2.25	5.11	2.57	0.52	1.02	0.83	94.73	4.8660000000000005	0
1	43	0	1	7.96	236.0	75.24	18.54	5.44	0.5	0.4	5.99	1.47	0.43	0.04	0.03	4.0	69.05	44.93	24.12	1.86	285.97	0.79	2.7	7.56	85.0	440.0	3.91	140.81	99.57	27.4	2.22	4.44	1.73	0.26	0.99	0.57	285.09	4.503	0
1	43	0	1	10.8	173.0	78.31	15.22	6.2	0.2	0.1	8.46	1.64	0.67	0.02	0.01	14.0	76.63	49.44	27.19	1.82	371.64	0.85	3.3	9.24	72.0	644.0	3.95	137.76	99.36	28.4	2.44	6.98	2.11	2.07	1.18	1.03	23.23	4.917999999999999	0
1	51	1	4	5.8	241.0	49.5	40.5	6.9	2.6	0.5	2.87	2.35	0.4	0.15	0.03	7.0	69.81	44.25	25.56	1.73	316.83	0.75	4.5	12.6	91.0	486.0	4.19	141.17	104.93	22.6	2.43	5.11	4.64	0.57	0.96	1.43	243.05	4.911	0
1	52	0	1	8.89	262.0	56.5	30.3	10.5	2.0	0.7	5.03	2.69	0.93	0.18	0.06	34.0	61.69	38.68	23.01	1.68	192.81	0.63	5.3	14.84	87.0	479.0	3.61	143.73	105.07	23.5	2.11	5.36	2.57	0.69	0.71	1.07	247.3	4.6240000000000006	0
1	41	0	1	6.58	265.0	58.5	32.1	5.3	2.9	1.21	3.85	2.11	0.35	0.19	0.08	9.7	75.5	45.02	30.48	1.48	312.31	0.41	3.6	10.08	96.0	667.0	4.47	142.23	97.69	24.2	2.24	6.09	2.78	0.26	0.86	0.98	117.38	3.8	0
0	40	0	2	6.16	338.0	63.8	28.1	5.2	2.4	0.5	3.93	1.73	0.32	0.15	0.03	27.0	76.75	42.37	34.38	1.23	366.6	0.77	4.7	13.16	72.0	730.0	4.38	140.15	100.2	22.5	2.32	9.92	2.49	1.78	1.16	1.36	98.36	5.1	0
1	32	0	1	15.86	300.0	85.91	9.22	4.3	0.4	0.2	13.62	1.46	0.68	0.07	0.03	1.0	79.58	51.34	28.24	1.82	349.3	1.03	3.8	10.64	80.0	356.0	4.25	142.55	99.04	27.2	2.49	5.01	1.38	1.4	1.09	0.56	71.34	3.69	0
1	50	0	4	6.01	245.0	59.7	29.5	9.3	1.0	0.5	3.59	1.77	0.56	0.06	0.03	14.7	76.6	42.07	34.53	1.22	230.47	0.57	3.7	10.36	78.0	507.0	3.93	141.47	101.92	30.4	2.22	6.28	2.87	0.6	1.48	1.04	534.52	4.91	0
1	59	0	4	4.95	241.0	51.7	40.8	5.3	1.6	0.6	2.56	2.02	0.26	0.08	0.03	10.0	75.72	43.52	32.2	1.35	363.59	0.72	4.0	11.2	85.0	602.0	4.41	139.88	98.95	29.8	2.32	5.88	2.4	1.64	1.07	1.15	62.54	5.04	0
1	49	0	2	6.18	272.0	54.5	36.2	4.9	3.6	0.8	3.37	2.24	0.3	0.22	0.05	5.0	74.8	45.32	29.48	1.54	358.7	0.64	3.8	10.64	87.0	517.0	4.62	141.45	99.42	25.5	2.43	8.23	2.11	0.91	1.12	1.0	145.24	3.91	0
1	36	0	1	9.66	303.0	66.9	25.1	5.8	1.8	0.4	6.47	2.42	0.56	0.17	0.04	20.0	73.98	45.07	28.91	1.56	342.71	0.69	4.7	13.16	86.0	456.0	4.47	137.69	98.88	23.5	2.43	5.87	3.11	1.07	1.05	1.37	217.95	5.07	0
1	30	0	4	6.08	330.0	54.8	35.7	7.7	1.5	0.3	3.33	2.17	0.47	0.09	0.02	33.0	74.9	39.2	35.7	1.1	316.44100000000003	0.5599999999999999	3.7	15.68	81.0	559.0	4.73	138.97	99.11	26.0	2.31	5.77	3.52	0.3	1.043	1.058	130.193	4.56	0
1	43	0	1	9.92	334.0	78.21	15.92	5.5	0.3	0.1	7.75	1.58	0.55	0.03	0.01	11.0	69.6	41.93	27.67	1.52	270.18	0.81	3.5	9.8	79.0	206.0	3.8	137.89	99.96	25.4	2.24	5.46	2.74	0.08	0.99	0.88	737.63	3.81	0
1	49	0	4	4.67	268.0	65.1	28.5	4.5	1.5	0.4	3.04	1.33	0.21	0.07	0.02	7.0	74.07	46.1	27.97	1.65	330.23	0.47	3.7	10.36	95.0	463.0	5.07	151.19	108.72	31.3	2.36	4.96	3.29	0.57	1.13	1.22	146.28	4.83	0
1	55	0	1	6.18	388.0	62.5	27.8	6.0	3.1	0.6	3.86	1.72	0.37	0.19	0.04	47.0	83.14	45.4	37.74	1.2	342.94	0.58	3.4	9.52	89.0	476.0	4.49	138.05	99.76	29.6	2.48	4.69	4.13	1.44	1.0	1.74	115.43	6.41	0
1	27	0	1	9.22	289.0	47.1	47.3	4.8	0.5	0.3	4.34	4.36	0.44	0.05	0.03	16.6	72.077	42.605	29.472	1.4700000000000002	273.67600000000004	0.523	4.23	11.844	87.9	506.5	4.263	140.645	103.932	25.24	2.3560000000000003	5.736	2.7139999999999995	0.6819999999999999	1.146	0.9330000000000002	152.658	5.116	0
1	71	0	4	3.57	292.0	63.8	24.9	10.4	0.3	0.6	2.28	0.89	0.37	0.01	0.02	20.0	50.65	30.39	20.26	1.5	224.9	0.74	2.4	6.72	65.0	255.0	2.5	138.53	96.75	35.0	2.15	5.58	3.49	0.42	1.06	1.39	217.79	4.9	0
1	39	0	1	6.07	368.0	57.5	31.8	6.3	3.6	0.8	3.49	1.93	0.38	0.22	0.05	30.0	76.39	44.15	32.24	1.37	377.42	0.5	4.6	12.88	92.0	538.0	4.77	137.49	99.52	28.3	2.36	6.16	2.9	1.21	1.4	1.27	78.73	5.21	0
1	44	0	1	10.88	311.0	71.1	20.4	7.7	0.5	0.3	7.74	2.22	0.84	0.05	0.03	16.0	75.41	45.4	30.01	1.51	309.74	0.84	3.5	9.8	73.0	461.0	3.95	143.61	102.52	26.3	2.39	6.87	4.28	0.2	1.53	1.42	223.57	5.88	0
1	34	0	1	9.07	244.0	63.9	27.7	6.9	1.2	0.3	5.79	2.51	0.63	0.11	0.03	15.0	74.56	46.8	27.76	1.69	265.52	0.74	3.6	10.08	92.0	644.0	3.85	140.23	98.63	28.1	2.25	5.12	2.78	0.32	1.53	1.0	93.6	4.81	0
1	42	0	4	8.24	366.0	62.14	31.6	4.6	1.24	0.54	5.12	2.6	0.38	0.1	0.04	32.0	79.7	46.66	33.04	1.41	381.42	0.85	5.0	14.0	84.0	586.0	4.4	141.21	101.16	24.4	2.55	5.18	2.93	0.46	1.35	0.93	55.28	4.55	0
1	44	0	1	10.36	234.0	68.6	20.8	10.1	0.3	0.2	7.11	2.15	1.05	0.03	0.02	12.0	65.01	40.62	24.39	1.67	350.15	0.49	4.3	12.04	63.0	451.0	4.19	143.75	103.99	25.1	2.35	6.22	3.15	0.75	1.11	1.1	238.31	4.96	0
1	49	1	4	16.03	337.0	81.21	12.32	6.0	0.3	0.2	13.02	1.97	0.96	0.05	0.03	39.6	67.44	42.07	25.37	1.66	335.12	0.47	4.3	12.04	100.0	470.0	4.59	144.94	104.18	27.9	2.4	6.17	2.64	0.93	1.19	0.97	138.07	4.47	0
1	58	0	2	7.387	277.8	67.571	22.31	6.83	2.3	0.3999999999999999	4.366	1.406	0.4329999999999999	0.125	0.024	49.1	71.844	40.054	31.790000000000003	1.275	243.894	8.91	6.130000000000001	17.163999999999998	96.4	452.2	4.273000000000001	141.984	101.539	26.0	2.303	6.371	2.989	0.875	1.047	1.0750000000000002	314.795	4.744999999999999	0
1	39	0	4	10.04	250.0	76.21	18.42	3.5	1.5	0.4	7.65	1.85	0.35	0.15	0.04	8.0	78.33	47.17	31.16	1.51	355.82	0.88	3.4	9.52	110.0	606.0	4.45	142.34	103.1	23.5	2.44	5.78	3.89	0.59	1.1	1.21	91.3	5.3	0
1	33	0	1	8.97	355.0	60.3	28.4	8.9	1.3	1.11	5.4	2.55	0.8	0.12	0.1	19.0	79.85	42.61	37.24	1.14	312.81	0.72	4.1	11.48	89.0	529.0	4.29	144.4	104.28	28.5	2.43	4.96	2.5	1.0	0.96	1.08	131.73	4.26	0
1	70	0	4	7.32	345.0	52.6	39.6	6.3	1.2	0.3	3.85	2.9	0.46	0.09	0.02	72.0	61.39	27.6	33.79	0.82	371.18	0.38	5.8	16.24	94.0	573.0	4.12	141.86	108.15	24.1	2.32	4.72	2.87	0.49	0.91	1.05	176.72	4.08	0
1	55	0	3	7.83	319.0	68.9	21.7	6.9	2.2	0.3	5.4	1.7	0.54	0.17	0.02	75.0	71.55	38.23	33.32	1.15	194.61	0.72	3.6	10.08	69.0	450.0	4.14	141.22	104.09	24.8	2.35	6.01	4.47	0.53	1.14	1.31	322.86	5.94	0
1	31	0	1	8.85	242.0	67.6	25.2	5.6	1.0	0.6	5.98	2.23	0.5	0.09	0.05	27.0	89.31	45.65	43.66	1.05	374.28	0.57	4.7	13.16	96.0	787.0	4.2	143.17	103.89	22.9	2.4	5.36	3.88	0.23	1.078	1.088	126.556	5.15	0
1	44	0	1	9.65	340.0	59.5	31.9	6.4	1.9	0.3	5.74	3.08	0.62	0.18	0.03	13.0	71.67	42.4	29.27	1.45	378.5	0.67	3.0	8.4	83.0	594.0	4.21	137.47	102.44	23.8	2.42	5.0	4.55	0.44	1.7	1.2	131.95	6.59	0
1	57	0	4	9.79	460.0	61.74	28.8	5.8	3.24	0.54	6.04	2.82	0.57	0.31	0.05	38.2	60.96	34.25	26.71	1.28	256.71	0.53	4.3	12.04	75.0	596.0	4.49	144.61	107.29	25.1	2.26	4.22	2.92	0.29	0.94	0.82	181.92	4.06	0
1	44	1	1	7.353999999999999	250.8	65.30100000000002	24.724	6.73	1.47	0.42	5.081999999999999	1.935	0.502	0.109	0.032	14.9	75.29	40.2	35.09	1.15	342.85	1.22	3.7	10.36	68.0	547.0	3.8	138.74	101.66	23.9	2.36	5.73	1.38	3.61	1.04	1.01	72.48	5.69	0
1	64	1	4	10.103	298.1	64.84100000000001	26.53	6.279999999999999	3.3	0.45	4.0920000000000005	1.81	0.41	0.21	0.03	25.4	64.13	38.47	25.66	1.5	357.19	0.7	5.1	14.28	105.0	405.0	4.59	141.01	107.57	24.4	2.33	5.29	4.54	0.48	1.25	1.5	92.85	6.05	0
1	28	1	1	7.866000000000001	279.5	61.43399999999999	31.75	6.13	2.3440000000000003	0.6940000000000001	4.313000000000001	2.4	0.4489999999999999	0.159	0.048	22.0	73.34	40.27	33.07	1.22	237.01	0.41	4.2	11.76	84.0	519.0	4.57	142.36	103.39	29.8	2.42	4.42	1.62	0.3	0.93	0.55	0.0	2.63	0
1	62	0	4	4.96	286.0	72.3	19.6	7.1	0.8	0.2	3.59	0.97	0.35	0.04	0.01	88.0	62.64	30.08	32.56	0.92	159.49	0.5	4.8	13.44	85.0	457.0	3.88	138.73	100.25	24.8	2.15	4.4	2.97	0.44	0.72	1.06	224.42	4.01	0
1	38	1	1	8.53	263.0	54.3	35.4	5.6	4.3	0.4	4.63	3.02	0.48	0.37	0.03	9.5	67.87	38.3	29.57	1.3	269.88	0.61	3.1	8.68	70.0	765.0	3.94	143.35	105.63	26.0	2.22	4.38	2.68	0.41	0.86	0.87	98.27	3.71	0
1	29	0	1	9.92	334.0	78.21	15.92	5.5	0.3	0.1	7.75	1.58	0.55	0.03	0.01	11.0	69.6	41.93	27.67	1.52	270.18	0.81	3.5	9.8	79.0	206.0	3.8	137.89	99.96	25.4	2.24	5.46	2.74	0.08	0.99	0.88	737.63	3.81	0
1	38	0	4	7.35	313.0	56.2	33.6	6.9	2.2	1.1	4.13	2.47	0.51	0.16	0.08	2.0	75.96	46.19	29.77	1.55	331.46	0.67	4.4	12.32	93.0	538.0	4.37	139.66	104.31	26.7	2.57	5.25	4.78	1.15	1.01	1.27	20.85	6.92	0
1	33	0	1	5.78	270.0	60.1	29.4	6.9	2.6	1.0	3.47	1.7	0.4	0.15	0.06	12.0	78.45	46.5	31.95	1.46	275.49	0.61	5.1	14.28	104.0	597.0	5.12	141.14	102.06	28.7	2.5	5.05	4.4	0.4	0.97	1.1	121.1	5.61	0
1	57	1	4	8.33	505.0	75.4	14.3	8.5	1.2	0.6	6.28	1.19	0.71	0.1	0.05	69.0	73.4	34.93	38.47	0.91	316.79	0.43	5.5	15.4	55.0	473.0	3.8	141.75	102.31	24.5	2.38	5.33	2.35	0.79	0.87	0.85	50.38	4.03	0
1	41	0	1	7.821000000000001	297.9	67.08500000000001	24.79	6.859999999999999	1.974	0.504	5.485000000000001	2.055	0.5860000000000001	0.1579999999999999	0.041	27.1	73.707	43.156	31.567	1.384	274.468	0.613	5.139999999999999	14.392	94.9	488.8	4.158	140.397	102.205	25.8	2.338	6.752	3.224	1.075	1.2739999999999998	1.0950000000000002	183.822	5.373	0
1	69	0	4	6.62	288.0	77.9	16.3	4.2	1.1	0.5	5.16	1.08	0.28	0.07	0.03	26.0	70.76	38.6	32.16	1.2	196.36	0.64	5.4	15.12	105.0	420.0	4.46	141.07	106.76	26.1	2.37	5.61	2.4	0.63	0.93	0.75	242.52	4.06	0
1	34	0	1	5.55	304.0	56.8	35.9	4.3	2.3	0.7	3.15	1.99	0.24	0.13	0.04	26.0	73.46	43.0	30.46	1.41	251.51	0.5	4.1	11.48	112.0	661.0	4.77	144.78	103.81	27.5	2.58	4.84	4.3	0.78	0.76	1.09	19.84	5.83	0
1	32	0	1	7.63	341.0	62.5	27.5	6.3	2.8	0.9	4.77	2.1	0.48	0.21	0.07	18.0	77.48	44.97	32.51	1.38	228.3	0.47	3.1	8.68	84.0	667.0	4.35	143.92	100.28	28.2	2.52	6.11	3.16	0.46	0.85	0.82	45.63	4.47	0
0	42	0	4	12.75	402.0	89.1	6.9	3.6	0.2	0.2	11.36	0.88	0.46	0.02	0.03	47.9	71.52	41.86	29.66	1.41	192.78	0.78	10.9	30.52	186.0	369.0	4.81	137.46	105.28	21.3	2.68	5.64	1.09	0.92	0.94	0.43	85.04	3.05	0
1	57	0	3	7.09	339.0	48.3	40.9	5.6	4.2	1.0	3.42	2.9	0.4	0.3	0.07	11.0	66.59	40.48	26.11	1.55	221.4	0.39	4.8	13.44	75.0	322.0	4.12	142.32	98.65	27.0	2.35	5.1	3.52	0.64	0.86	0.95	155.26	5.11	0
1	63	0	1	6.69	324.0	57.6	35.1	4.8	2.1	0.4	3.85	2.35	0.32	0.14	0.03	3.0	67.41	40.05	27.36	1.46	284.31	0.65	5.3	14.84	56.0	517.0	3.99	141.91	103.33	28.6	2.26	5.55	2.53	0.55	1.16	0.81	55.11	4.27	0
1	49	0	1	7.55	290.0	62.5	21.9	9.7	5.4	0.5	4.72	1.65	0.73	0.41	0.04	7.0	68.42	39.72	28.7	1.38	274.27	0.42	8.1	22.68	143.0	662.0	4.51	137.89	101.49	22.4	2.35	5.14	4.42	0.35	1.14	1.09	60.62	5.8	0
1	29	0	1	8.45	458.0	73.4	18.9	7.3	0.2	0.2	6.19	1.6	0.62	0.02	0.02	62.0	82.96	42.59	40.37	1.05	202.96	0.58	4.8	13.44	73.0	770.0	4.01	138.56	96.53	28.2	2.49	5.3	4.18	0.67	1.06	1.17	64.03	5.81	0
1	42	0	4	6.61	337.0	51.9	36.5	8.2	2.9	0.5	3.44	2.41	0.54	0.19	0.03	19.0	76.93	44.04	32.89	1.34	280.48	0.43	3.8	10.64	78.0	514.0	4.27	137.97	99.77	24.2	2.5	5.34	3.78	0.38	1.36	0.97	20.94	5.72	0
1	53	1	4	7.68	387.0	70.6	16.3	4.8	7.8	0.5	5.42	1.25	0.37	0.6	0.04	48.7	66.83	32.13	34.7	0.93	191.54	0.45	4.6	12.88	85.0	561.0	3.75	140.09	101.95	24.0	2.26	5.12	2.66	0.68	1.18	0.91	225.39	4.58	0
1	39	0	1	6.702000000000001	246.4	61.749	30.924	6.433999999999999	2.128	0.548	4.444999999999999	2.214	0.457	0.143	0.04	4.0	73.30499999999999	44.786	28.333	1.624	343.83	0.664	3.94	11.032	84.7	462.2	4.299	142.144	104.662	25.550000000000004	2.3790000000000004	5.459999999999999	3.169	0.633	1.128	1.077	153.83300000000003	4.630000000000001	0
1	35	0	1	9.57	439.0	63.1	28.9	7.0	0.7	0.3	6.03	2.77	0.67	0.07	0.03	7.0	75.11	46.48	28.63	1.62	269.82	0.5	5.1	14.28	69.0	289.0	4.4	142.4	103.38	27.2	2.5	5.18	3.58	0.68	0.95	1.01	177.26	5.01	0
1	40	0	1	7.937	239.0	64.541	27.09	6.400000000000001	1.95	0.4599999999999999	4.871	2.024	0.4629999999999999	0.148	0.035	14.0	76.02	37.7	38.32	0.98	197.45	0.49	3.1	8.68	77.0	614.0	4.29	139.04	101.06	24.7	2.25	4.82	2.87	0.45	1.02	0.82	358.82	4.24	0
1	72	0	4	10.45	242.0	79.5	13.6	6.1	0.5	0.3	8.31	1.42	0.64	0.05	0.03	29.0	75.27	40.95	34.32	1.19	221.04	0.64	5.4	15.12	94.0	246.0	3.98	138.01	95.18	28.6	2.36	5.62	3.31	0.67	0.99	1.1	869.35	4.85	0
1	45	1	1	6.908	258.3	61.88100000000001	29.472	6.8	1.7100000000000002	0.45	4.707999999999999	2.123	0.498	0.127	0.034	5.0	72.52	40.54	31.98	1.27	279.88	0.39	5.4	15.12	78.0	243.0	4.02	141.5	105.91	27.1	2.28	4.94	2.93	0.89	1.29	0.91	179.75	5.17	0
1	35	0	1	7.924000000000001	269.1	59.93000000000001	29.14	6.39	2.12	0.65	4.384	2.021	0.442	0.137	0.043	7.0	72.29	44.91	27.38	1.64	264.34	0.52	5.1	14.28	96.0	735.0	3.94	138.75	105.95	22.9	2.38	4.72	3.58	0.46	0.93	0.97	47.79	4.87	0
1	46	0	4	6.04	322.0	53.6	31.0	9.6	5.3	0.5	3.24	1.87	0.58	0.32	0.03	25.0	66.7	41.34	25.36	1.63	369.94	0.64	4.7	13.16	83.0	601.0	3.41	138.11	99.63	24.2	2.33	5.49	3.25	1.53	1.33	1.18	199.92	5.7	0
1	47	0	1	6.37	403.0	69.9	22.0	6.4	1.1	0.6	4.45	1.4	0.41	0.07	0.04	74.0	83.03	41.96	41.07	1.02	202.27	0.79	4.6	12.88	100.0	503.0	4.32	140.25	106.79	26.4	2.4	4.62	2.99	0.39	1.13	0.87	272.13	4.53	0
1	32	0	1	7.623	279.6	58.224	32.88	6.029999999999999	2.544	0.6839999999999999	4.255	2.226	0.4309999999999999	0.1689999999999999	0.046	12.0	74.11	42.59	31.52	1.35	283.57	0.55	5.6	15.68	106.0	673.0	4.23	139.3	106.33	23.1	2.45	4.59	3.71	0.53	1.07	1.01	147.5	5.14	0
1	50	1	4	7.83	327.0	61.3	25.9	6.8	4.0	2.0	4.8	2.03	0.53	0.31	0.16	2.0	74.41	47.09	27.32	1.72	292.84	0.84	3.9	10.92	105.0	555.0	3.99	144.09	107.94	21.2	2.39	5.31	2.8	0.88	0.93	0.94	56.63	4.42	0
1	35	0	1	4.98	227.0	57.3	31.3	6.6	3.4	1.4	2.85	1.56	0.33	0.17	0.07	7.3	66.53	42.02	24.51	1.71	290.38	0.58	5.9	16.52	98.0	711.0	3.86	140.6	105.91	25.3	2.4	5.88	2.67	0.52	1.02	0.9	158.74	3.97	0
1	35	0	2	5.97	230.0	65.0	26.5	5.7	2.5	0.3	3.88	1.58	0.34	0.15	0.02	23.0	76.4	43.09	33.31	1.29	371.56	0.65	3.1	8.68	77.0	790.0	3.92	141.23	105.84	26.9	2.26	5.81	2.17	3.34	1.09	1.04	112.64	6.29	0
1	66	0	1	7.21	250.0	55.8	31.2	9.0	3.3	0.7	4.02	2.25	0.65	0.24	0.05	15.0	64.07	37.75	26.32	1.43	250.0	0.29	4.3	12.04	87.0	363.0	3.65	138.23	101.61	26.6	2.3	4.19	5.17	0.24	1.06	1.24	135.75	6.32	0
1	29	0	4	7.46	331.0	56.6	36.2	5.9	0.8	0.5	4.22	2.7	0.44	0.06	0.04	20.0	72.21	41.46	30.75	1.35	397.2	0.74	6.1	17.08	90.0	888.0	3.8	141.11	103.28	24.3	2.41	4.94	6.12	0.68	1.34	1.15	73.89	7.84	0
1	68	0	4	5.16	307.0	62.0	21.9	8.5	6.6	1.0	3.2	1.13	0.44	0.34	0.05	25.0	68.62	37.26	31.36	1.19	216.65	0.56	5.6	15.68	73.0	369.0	4.21	141.18	108.11	23.9	2.2	4.8	2.43	0.07	1.25	0.62	117.51	3.7	0
1	40	0	4	10.01	235.0	72.1	20.3	6.4	0.8	0.4	7.22	2.03	0.64	0.08	0.04	5.0	73.62899999999999	44.516000000000005	29.435	1.596	305.085	0.692	4.08	11.423999999999998	86.8	538.0	4.167	141.816	104.816	23.9	2.335	5.452	2.579	0.922	1.104	0.922	107.566	4.765	0
1	52	0	4	11.02	170.0	65.7	27.5	5.0	1.3	0.5	7.25	3.03	0.55	0.14	0.05	7.0	76.86	50.01	26.85	1.86	387.54	0.94	4.1	11.48	91.0	635.0	3.83	142.49	100.93	27.9	2.49	4.89	3.16	0.58	1.55	0.89	48.6	4.95	0
1	41	0	1	7.122	247.4	61.851	31.079999999999995	6.94	1.7100000000000002	0.54	4.427	2.08	0.4749999999999999	0.115	0.039	6.0	79.0	47.6	31.4	1.52	266.65099999999995	0.427	3.5	12.768	88.0	561.0	3.61	139.63	102.91	22.3	2.33	5.82	2.844	0.6500000000000001	1.014	0.897	122.396	5.039	0
1	34	1	1	7.91	292.0	49.1	41.5	6.7	1.9	0.8	3.89	3.28	0.53	0.15	0.06	9.2	67.26	43.53	23.73	1.83	319.33	0.76	6.1	17.08	80.0	428.0	3.51	138.72	104.44	22.5	2.361	4.62	2.62	0.69	1.167	1.12	161.931	4.49	0
1	43	0	4	9.452000000000002	312.6	68.13999999999999	21.1	6.75	1.87	0.48	6.281000000000001	1.843	0.603	0.15	0.0409999999999999	34.4	73.016	43.158	29.133	1.4779999999999998	251.87700000000004	0.6060000000000001	5.26	14.728	94.8	571.4	4.084999999999999	141.45600000000002	103.996	23.31	2.329	5.661999999999999	3.4529999999999994	0.8380000000000001	1.041	1.117	133.51100000000002	4.985	0
1	37	1	1	7.955000000000001	298.2	62.225	28.942	5.94	2.284	0.474	4.929	2.294	0.4589999999999999	0.1689999999999999	0.034	40.0	67.4	39.19	28.21	1.39	202.44	0.39	5.2	14.56	108.0	487.0	4.8	138.7	103.22	26.110000000000003	2.25	5.59	2.16	0.45	0.9549999999999998	0.991	227.12	4.717	0
1	34	0	1	10.01	341.0	71.2	20.9	5.5	1.8	0.6	7.13	2.09	0.55	0.18	0.06	8.0	70.43	44.92	25.51	1.76	283.48	0.33	3.5	9.8	89.0	529.0	4.34	142.09	100.04	25.0	2.53	5.8	4.85	0.78	1.25	1.35	68.56	6.61	0
1	28	0	4	11.3	462.0	81.1	12.2	5.6	0.7	0.4	9.17	1.38	0.63	0.08	0.04	40.0	78.13	45.15	32.98	1.37	205.51	0.46	3.8	10.64	77.0	606.0	4.16	140.78	98.69	24.0	2.47	4.94	4.12	0.72	1.18	1.16	172.07	5.88	0
1	35	0	4	13.15	271.0	77.4	14.3	7.8	0.2	0.3	10.18	1.88	1.03	0.02	0.04	6.0	82.7	49.81	32.89	1.51	295.56	1.03	7.2	20.16	142.0	515.0	3.93	138.62	97.32	20.3	2.5	6.27	2.74	0.42	1.28	0.86	40.89	4.25	0
1	59	0	1	8.36	353.0	71.9	20.8	6.6	0.5	0.2	6.01	1.74	0.55	0.04	0.02	30.0	73.65	44.04	29.61	1.49	448.34	0.69	2.3	6.44	63.0	497.0	3.56	142.49	101.32	30.6	2.35	5.34	3.71	0.81	1.57	1.36	1066.2	5.81	0
1	61	1	4	7.22	350.0	65.6	24.0	5.5	3.9	1.0	4.74	1.73	0.4	0.28	0.07	46.0	75.636	42.81699999999999	31.933	1.376	313.648	0.572	6.81	15.456	114.4	496.9	4.426	140.727	101.359	26.25	2.437	6.117	3.333	0.908	1.2029999999999998	1.145	239.86000000000004	5.299	0
1	54	1	4	6.8	231.0	57.7	32.4	6.8	2.5	0.6	3.93	2.2	0.46	0.17	0.04	74.0	70.09	40.69	29.4	1.38	196.79	0.64	3.9	10.92	88.0	613.0	4.4	141.18	99.88	23.5	2.25	7.46	3.97	1.01	1.14	1.41	131.06	4.525	1
1	79	0	4	7.71	225.0	63.8	26.7	6.7	2.3	0.5	4.91	2.06	0.52	0.18	0.04	8.0	60.63	38.04	22.59	1.68	288.12	0.44	5.800000000000001	16.240000000000002	90.9	460.8	4.32	143.22	104.44	25.3	2.27	5.57	1.21	0.43	1.0	0.55	50.0	2.35	1
1	94	0	4	8.125	223.6	66.411	24.762000000000004	6.8	1.95	0.41	4.936	1.485	0.482	0.133	0.028	51.0	63.762000000000015	34.452000000000005	28.59500000000001	1.266	209.894	0.5189999999999999	5.64	14.756	81.9	307.7	4.173	141.96300000000002	104.264	25.33	2.313	5.766	2.515	0.499	1.064	0.819	124.30800000000002	4.057	1
0	79	0	4	7.148000000000001	197.5	69.484	20.688	7.264	1.584	0.354	4.973000000000001	1.48	0.518	0.111	0.026	26.0	69.18299999999999	40.004000000000005	29.179	1.42	239.864	0.6399999999999999	6.459999999999999	18.508	91.4	437.4	4.090000000000001	140.71800000000002	103.367	24.12	2.266	5.689	2.604	0.905	1.1089999999999998	0.8800000000000001	270.19500000000005	4.484	1
1	88	0	1	8.08	163.0	66.5	22.8	6.6	3.5	0.6	5.38	1.84	0.53	0.28	0.05	6.0	73.1	40.87	32.23	1.27	211.21	0.81	8.5	23.8	135.0	504.0	4.61	145.24	105.1	25.4	2.1	5.25	3.52	0.37	1.29	0.85	120.79	4.255000000000001	1
1	77	0	2	6.63	246.0	72.0	19.8	6.2	1.4	0.6	4.78	1.31	0.41	0.09	0.04	35.1	68.581	39.437	28.81	1.382	239.5	0.425	6.5200000000000005	18.256	109.1	434.4	4.127	140.73700000000002	102.764	24.87	2.283	5.5600000000000005	2.829	0.657	1.019	1.022	398.247	4.65	1
1	84	0	1	5.55	178.0	78.71	12.82	6.8	1.3	0.4	4.37	0.71	0.38	0.07	0.02	24.0	64.64	40.48	24.16	1.68	183.4	0.55	8.7	24.36	107.0	463.0	4.09	141.43	106.61	20.8	2.12	5.75	2.05	0.42	1.02	0.68	132.61	4.35	1
1	77	0	4	6.67	292.0	60.2	30.7	7.5	1.2	0.4	4.01	2.05	0.5	0.08	0.03	10.0	63.834	39.629	24.205	1.507	276.829	0.571	5.979999999999999	16.743999999999996	101.4	452.6	4.401	142.00099999999998	105.38	24.47	2.293	5.675	3.072	1.073	1.1490000000000002	1.108	249.237	5.064000000000001	1
1	61	0	1	12.31	317.0	79.2	14.7	5.8	0.2	0.1	9.74	1.81	0.72	0.03	0.01	52.7	74.042	40.892	33.596000000000004	1.227	246.957	0.597	5.430000000000001	15.148	100.1	571.4	4.144	141.14800000000002	102.459	23.27	2.334	6.215999999999999	3.689	0.556	1.029	1.096	248.018	5.266	1
1	70	1	4	5.35	248.0	52.1	36.6	6.7	3.9	0.7	2.78	1.96	0.36	0.21	0.04	10.0	70.34400000000001	42.929	27.609	1.532	311.212	0.532	5.140000000000001	14.392	85.3	484.8	4.392	142.84099999999998	104.973	26.52	2.333	5.645999999999999	3.197	0.7	1.1629999999999998	1.089	148.578	4.779999999999999	1
1	89	0	1	4.62	182.0	68.7	20.1	9.1	1.7	0.4	3.17	0.93	0.42	0.08	0.02	19.0	70.299	41.365	28.831	1.4700000000000002	229.753	0.678	5.874999999999999	16.59	95.0	380.2	4.098999999999999	141.11200000000002	102.86	25.98	2.286	7.366000000000001	2.6659999999999995	0.5429999999999999	1.1289999999999998	0.8240000000000001	222.914	4.671000000000001	1
0	88	0	4	8.86	254.0	60.9	28.0	6.4	4.2	0.5	5.4	2.48	0.57	0.37	0.04	31.0	68.65299999999999	38.646	30.902000000000005	1.266	210.477	0.53	5.140000000000001	14.392	86.5	412.9	4.159000000000001	140.442	104.141	25.790000000000003	2.315	5.651	2.442	0.4319999999999999	1.06	0.784	151.53300000000002	4.157	1
0	79	1	2	8.09	213.5	66.111	22.852	6.99	1.91	0.37	5.184	1.704	0.526	0.137	0.027	62.0	68.26199999999999	37.608	30.388	1.254	216.589	0.613	5.95	16.912	99.5	439.2	4.130000000000001	140.265	102.648	24.42	2.245	5.947000000000001	2.395	0.718	1.038	0.892	251.776	4.492999999999999	1
1	62	0	3	7.417	221.4	57.57899999999999	31.544	5.574	2.274	0.6240000000000001	3.992000000000001	2.2060000000000004	0.386	0.141	0.0399999999999999	11.4	68.35600000000001	42.395	27.12	1.5669999999999995	293.178	0.5609999999999999	5.08	14.616	83.3	480.4	4.175	141.408	103.908	24.51	2.329	5.313	3.204	0.461	1.156	1.009	175.001	4.902	1
0	87	0	4	4.12	230.0	53.4	38.6	5.6	2.2	0.2	2.2	1.59	0.23	0.09	0.01	12.0	68.271	39.537	28.192	1.531	239.394	0.543	5.29	14.812	81.5	403.6	4.041	140.68300000000002	102.887	26.130000000000003	2.2940000000000005	5.481	3.265	0.603	1.169	0.979	255.447	4.446	1
1	63	0	4	5.81	212.0	55.2	33.9	7.9	2.8	0.2	3.21	1.97	0.46	0.16	0.01	12.0	67.132	40.94199999999999	25.493	1.638	279.191	0.58	5.0200000000000005	14.056	87.9	486.9	4.327	141.302	102.705	25.63000000000001	2.3120000000000003	6.220000000000001	2.9730000000000003	0.535	1.121	0.966	173.173	4.862999999999999	1
1	70	0	2	8.46	234.0	52.9	38.1	5.2	3.2	0.6	4.48	3.22	0.44	0.27	0.05	23.0	71.50899999999999	42.489	30.045	1.4150000000000005	292.723	0.523	5.409999999999999	14.392	80.2	485.1	4.404	141.097	102.942	25.5	2.311	6.271000000000001	3.2660000000000005	0.554	1.136	1.0559999999999998	139.99900000000002	4.875	1
1	69	0	1	4.27	165.0	57.8	34.0	6.8	0.9	0.5	2.47	1.45	0.29	0.04	0.02	9.0	70.33400000000002	41.41	28.598000000000003	1.4600000000000002	270.488	0.5770000000000001	6.305	17.654000000000003	94.7	415.1	4.093999999999999	141.195	103.50500000000002	24.84	2.249	6.742	2.73	0.857	1.1469999999999998	0.8959999999999999	207.851	4.4990000000000006	1
1	82	0	1	5.28	251.0	71.9	20.3	6.3	0.9	0.6	3.8	1.07	0.33	0.05	0.03	6.0	68.946	38.992	29.954	1.323	237.416	0.488	5.41	15.148	95.8	426.8	4.1080000000000005	140.539	103.14	25.3	2.3360000000000003	5.930999999999999	2.8549999999999995	0.5880000000000001	1.035	0.97	340.826	4.34	1
0	89	0	4	7.492999999999999	204.5	64.314	21.476	7.454000000000001	3.6640000000000006	0.434	4.513	1.349	0.462	0.121	0.028	10.0	68.382	40.352	28.293	1.479	233.334	0.5660000000000001	5.130000000000001	14.364	84.8	432.7	4.104	140.869	103.002	24.83	2.29	5.803000000000001	2.718	0.904	1.153	0.892	338.867	4.611999999999999	1
1	57	0	1	6.287000000000001	228.4	63.61	26.26	6.58	1.6299999999999997	0.51	4.6	1.863	0.4589999999999999	0.11	0.036	14.0	69.743	42.105	27.292	1.5530000000000002	278.83700000000005	0.556	4.85	14.056	86.2	482.0	4.332	141.68299999999996	103.596	25.480000000000004	2.29	5.866000000000001	3.031	0.472	1.136	0.958	175.681	4.901999999999999	1
0	82	0	1	7.221000000000001	189.0	64.341	25.53	7.0	2.55	0.4	4.383	1.7100000000000002	0.461	0.145	0.027	9.0	68.77700000000002	40.852	27.925	1.4739999999999998	244.768	0.4779999999999999	5.155	14.434	95.7	400.4	4.185	140.425	102.383	25.83	2.298	7.15	2.831	0.692	1.1729999999999998	0.907	251.729	4.2410000000000005	1
1	67	0	1	5.61	180.0	45.6	42.4	6.1	5.0	0.9	2.56	2.38	0.34	0.28	0.05	5.0	69.91799999999998	41.987	29.226	1.489	276.339	0.5730000000000001	5.27	14.756000000000004	81.4	442.8	4.042000000000001	141.83599999999998	104.881	24.77	2.265	5.24	3.041	0.7790000000000001	1.166	0.931	222.595	4.8740000000000006	1
1	46	0	1	10.11	254.0	74.21	18.62	6.1	0.6	0.5	7.5	1.88	0.62	0.06	0.05	15.9	74.71	44.98	29.73	1.51	390.61	0.58	4.3	12.04	101.0	477.0	4.05	141.56	102.04	2.49	2.49	4.77	4.19	0.76	1.42	1.53	523.45	5.252	1
1	75	0	3	4.03	160.0	54.7	32.1	9.0	3.7	0.5	2.2	1.29	0.36	0.15	0.02	14.0	65.16	39.05	26.11	1.5	176.16	0.6	4.7	13.16	68.0	494.0	3.7	141.05	103.47	21.4	2.06	6.15	2.03	0.31	0.87	0.67	80.98	4.340999999999999	1
1	77	1	2	5.96	180.0	62.7	25.5	6.4	4.9	0.5	3.74	1.52	0.38	0.29	0.03	19.0	70.61	42.49	28.12	1.51	246.94	0.58	6.2	17.36	126.0	176.0	4.51	141.55	102.82	25.2	2.32	6.36	2.7	0.81	1.47	0.96	105.06	4.313000000000001	1
1	57	0	1	5.63	216.0	57.6	30.0	6.2	5.5	0.7	3.24	1.69	0.35	0.31	0.04	13.0	70.06	42.46	27.6	1.54	266.89	0.76	3.6	10.08	76.0	466.0	3.92	141.41	103.16	23.6	2.3	5.03	3.55	0.15	1.15	1.06	215.57	4.953	1
1	66	0	4	11.99	252.0	74.4	17.5	5.5	2.3	0.3	8.93	2.1	0.66	0.27	0.03	23.0	71.49	45.5	25.99	1.75	344.65	0.42	7.9	22.12	108.0	597.0	4.96	138.35	99.62	26.9	2.3	6.05	2.35	1.33	1.33	1.15	649.33	4.838	1
1	58	1	2	6.45	180.0	56.24	33.34	5.64	4.04	0.94	3.62	2.15	0.36	0.26	0.06	10.0	71.7	44.59	27.11	1.64	376.51	0.51	6.2	17.36	94.0	503.0	4.5	136.97	98.73	25.3	2.3	6.3	2.23	3.42	1.24	1.3	75.44	4.68	1
1	67	1	4	5.46	152.0	79.94	15.94	3.34	0.74	0.24	4.36	0.87	0.18	0.04	0.01	2.0	76.9	47.55	29.35	1.62	382.56	0.74	3.0	8.4	74.0	403.0	4.55	142.17	100.05	28.0	2.34	5.15	2.44	0.57	1.16	0.93	424.89	4.956	1
1	88	0	1	5.4	145.0	58.8	28.7	9.1	3.0	0.4	3.18	1.55	0.49	0.16	0.02	22.0	64.7	39.05	25.65	1.52	220.52	0.61	6.7	18.76	100.0	155.0	3.89	142.27	103.66	23.4	2.21	5.92	4.06	0.11	1.12	1.05	115.92	4.079000000000001	1
0	73	0	2	8.953	292.9	67.451	22.74	6.880000000000001	2.6	0.3299999999999999	5.603	1.837	0.568	0.182	0.025	54.0	74.77	42.44	32.33	1.31	239.49	0.6	6.0	16.8	106.0	625.0	4.15	140.05	100.97	20.2	2.28	6.6	3.11	1.28	1.03	1.12	188.76	5.696	1
1	62	0	4	8.2	248.0	83.61	11.22	4.6	0.6	0.0	6.85	0.92	0.38	0.05	0.0	36.0	68.84	42.44	26.4	1.61	196.57	0.94	4.6	12.88	63.0	185.0	3.51	141.88	103.19	27.4	2.18	5.92	1.93	0.27	1.13	0.54	101.89	3.978	1
1	91	0	1	6.4030000000000005	222.4	60.001	29.18	7.17	3.28	0.6300000000000001	3.5180000000000007	1.925	0.424	0.1689999999999999	0.031	24.6	74.59	29.36	45.23	0.65	224.907	0.42	7.8	21.84	96.0	457.2	4.65	139.61	100.88	25.3	2.28	5.4	2.79	0.21	1.03	0.92	372.59	4.518	1
1	73	0	1	4.96	231.0	67.1	25.2	6.7	0.8	0.2	3.33	1.25	0.33	0.04	0.01	12.0	65.56	41.14	24.42	1.68	304.84	0.6	5.4	15.12	91.0	423.0	4.41	144.62	107.99	25.9	2.39	5.5	3.22	1.15	0.99	1.14	180.85	4.957	1
1	58	0	3	6.96	257.0	55.1	38.5	5.2	0.9	0.3	3.84	2.68	0.36	0.06	0.02	14.7	66.83	42.19	24.64	1.71	302.92	0.48	5.5	15.4	70.0	495.0	4.26	140.99	102.82	28.0	2.24	8.09	3.37	0.94	1.38	1.18	153.58	4.964	1
1	84	0	1	6.355	235.0	58.19	33.620000000000005	5.62	2.94	0.6599999999999999	3.501	1.8750000000000004	0.333	0.158	0.036	11.0	69.18	40.76	28.42	1.43	240.81	0.39	4.4	12.32	78.0	479.0	4.19	140.28	99.81	29.1	2.26	4.9	2.67	0.58	1.21	0.85	310.07	4.612	1
1	66	0	4	6.954000000000001	215.7	59.166	27.774	6.593999999999999	1.884	0.4840000000000001	4.148	1.879	0.4509999999999999	0.124	0.033	7.0	58.95	37.83	21.12	1.79	246.06	0.75	4.5	12.6	71.0	501.0	4.28	144.12	103.95	22.0	2.22	5.02	2.61	0.38	0.99	0.8	299.88	4.482	1
1	65	0	4	8.01	155.0	61.1	25.8	7.7	4.5	0.9	4.89	2.07	0.62	0.36	0.07	14.0	69.18	41.56	27.62	1.5	261.39	0.98	7.1	19.88	123.0	482.0	3.67	141.88	104.41	20.9	2.35	5.27	2.73	0.9	0.89	1.0	79.38	4.183	1
0	83	0	4	5.39	150.0	70.7	20.8	6.1	2.2	0.2	3.81	1.12	0.33	0.12	0.01	11.0	66.89	39.9	26.99	1.48	230.48	0.67	4.3	12.04	103.0	521.0	3.94	141.58	104.74	26.5	2.2	5.63	0.86	0.54	0.97	0.4	80.02	3.791	1
1	69	0	4	5.77	172.0	59.3	30.2	6.9	3.3	0.3	3.42	1.74	0.4	0.19	0.02	12.3	75.81	39.22	36.59	1.07	320.07	0.66	7.1	19.88	104.0	329.0	4.15	142.0	103.7	22.9	2.29	5.21	2.12	0.62	1.18	0.82	340.27	3.68	1
1	70	0	4	6.52	207.0	63.9	28.4	5.7	1.5	0.5	4.17	1.85	0.37	0.1	0.03	56.0	65.98	42.77	23.21	1.84	296.35	0.78	4.1	11.48	120.0	556.0	3.87	141.63	103.77	24.1	2.26	5.58	2.62	0.33	1.05	0.98	65.57	3.95	1
1	53	0	1	4.64	260.0	50.2	38.8	5.8	4.1	1.11	2.33	1.8	0.27	0.19	0.05	10.0	70.82	44.65	26.17	1.71	348.65	0.55	4.2	11.76	77.0	368.0	4.23	137.62	104.43	25.9	2.29	5.37	3.56	0.81	1.35	1.36	386.26	5.65	1
1	85	0	4	7.8	189.0	58.7	29.5	7.2	4.2	0.4	4.58	2.3	0.56	0.33	0.03	37.0	68.75	41.39	27.36	1.51	253.72	0.38	8.4	23.52	72.0	303.0	4.27	142.45	104.64	25.1	2.29	5.42	1.78	0.4	1.18	0.73	133.94	3.13	1
0	84	0	2	9.65	255.0	63.2	28.7	6.8	0.9	0.4	6.09	2.77	0.66	0.09	0.04	21.0	70.7	38.04	32.66	1.16	256.49	0.62	8.5	23.8	143.0	428.0	3.91	141.68	104.15	22.8	2.54	5.03	5.16	0.72	1.33	1.82	553.95	7.0	1
1	59	0	4	7.52	174.0	76.01	17.42	5.6	0.7	0.3	5.72	1.31	0.42	0.05	0.02	5.0	74.29	46.29	28.0	1.65	309.91	0.69	3.8	10.64	89.0	406.0	3.8	143.41	102.37	23.1	2.32	4.45	2.2	0.47	1.09	0.8	102.95	3.54	1
1	75	0	4	9.2	193.0	69.7	21.6	7.7	0.7	0.3	6.41	1.99	0.71	0.06	0.03	20.0	71.43	43.93	27.5	1.6	316.57	0.88	6.5	18.2	119.0	265.0	4.07	141.84	100.61	26.7	2.35	4.91	2.63	0.4	1.45	0.9	289.09	4.14	1
1	67	1	4	5.23	256.0	63.8	27.0	5.4	3.4	0.4	3.34	1.41	0.28	0.18	0.02	65.0	69.88	37.46	32.42	1.16	242.55	0.46	5.5	15.4	97.0	462.0	4.25	143.63	107.22	24.5	2.2	5.61	2.99	1.05	1.16	1.32	430.74	4.98	1
1	67	0	4	7.18	185.0	79.8	12.3	4.7	2.5	0.7	5.73	0.88	0.34	0.18	0.05	7.0	77.12	41.19	35.93	1.15	218.09	0.79	5.0	14.0	85.0	471.0	5.07	144.43	102.15	36.5	2.44	6.98	1.61	0.49	1.23	0.57	143.76	3.65	1
1	63	0	1	6.38	219.0	66.5	27.1	5.3	0.8	0.3	4.24	1.73	0.34	0.05	0.02	14.0	71.0	40.92	30.08	1.36	255.72	0.31	2.3	6.44	76.0	385.0	4.16	138.96	100.65	28.4	2.31	5.57	3.31	0.8	1.21	1.13	241.73	5.15	1
1	72	1	2	5.98	141.0	68.4	23.6	5.7	2.0	0.3	4.09	1.41	0.34	0.12	0.02	13.3	66.83	41.21	25.62	1.61	496.01	0.7	9.9	27.72	160.0	565.0	5.15	141.69	105.58	25.0	2.3	9.33	2.68	0.63	1.13	0.99	368.61	4.19	1
1	83	0	4	7.73	216.0	71.6	20.4	5.2	2.2	0.6	5.53	1.58	0.4	0.17	0.05	10.0	84.29	46.66	37.63	1.24	322.83	0.67	6.2	17.36	82.0	448.0	4.4	141.0	100.52	26.4	2.53	5.61	1.8	0.61	2.02	0.65	59.8	4.14	1
1	88	0	1	6.449000000000001	207.9	69.495	19.098000000000003	7.364	1.684	0.304	5.022	1.2559999999999998	0.51	0.091	0.023	22.2	68.19800000000001	39.248000000000005	30.669	1.436	230.929	0.601	5.9	16.659999999999997	84.5	411.3	4.161	140.38000000000002	102.117	25.72	2.275	7.169	2.9130000000000003	0.884	1.202	0.937	251.85200000000003	4.334999999999999	1
1	76	0	4	8.98	313.0	70.5	19.42	9.2	0.7	0.2	6.33	1.74	0.83	0.06	0.02	34.0	70.64	35.82	34.82	1.03	298.45	0.47	5.4	15.12	74.0	318.0	3.79	139.38	99.76	24.3	2.35	4.82	1.65	0.39	1.18	0.58	374.34	2.99	1
1	88	0	4	5.819999999999999	202.0	67.56	21.23	7.989999999999999	1.54	0.3399999999999999	5.011	1.5509999999999995	0.579	0.11	0.025	14.0	63.09	34.23	28.86	1.19	168.19	0.47	6.7	18.76	107.0	205.0	4.53	138.23	103.97	23.5	2.33	4.62	3.48	0.71	0.87	1.0	69.03	4.88	1
0	79	0	2	6.26	261.0	52.0	39.1	7.5	1.1	0.3	3.25	2.45	0.47	0.07	0.02	78.0	80.64	36.29	44.35	0.82	242.21	0.55	9.4	26.32	93.0	465.0	4.84	141.6	105.13	25.1	2.26	5.88	2.54	1.08	1.25	1.02	647.78	4.48	1
1	68	1	4	7.66	189.0	69.0	22.6	3.9	3.7	0.8	5.29	1.73	0.3	0.28	0.06	23.0	64.07	35.28	28.79	1.23	197.62	0.48	6.3	17.64	105.0	555.0	3.94	139.5	103.21	23.2	2.1	7.15	2.06	0.47	0.99	0.66	67.77	3.29	1
1	53	1	4	5.5	264.0	54.4	32.0	4.2	8.5	0.9	2.99	1.76	0.23	0.47	0.05	10.0	71.91	43.03	28.88	1.49	302.28	0.25	3.6	10.08	89.0	406.0	4.27	144.17	105.2	27.8	2.32	4.91	3.27	0.2	1.27	1.04	321.63	4.55	1
1	76	0	4	4.64	200.0	51.9	21.1	8.4	17.7	0.9	2.41	0.98	0.39	0.82	0.04	12.0	72.7	40.36	32.34	1.25	254.64	0.52	4.9	13.72	103.0	539.0	2.73	143.33	103.68	29.9	2.23	5.27	2.55	0.09	1.31	0.69	22.97	3.81	1
1	59	0	1	7.2	316.0	71.7	18.2	6.5	2.9	0.7	5.16	1.31	0.47	0.21	0.05	32.3	77.3	43.9	33.4	1.31	232.51	0.57	6.9	19.32	75.0	565.0	4.29	143.55	105.61	22.6	2.33	5.73	4.84	0.2	1.03	1.14	220.63	6.3	1
1	76	0	4	4.98	157.0	64.7	21.9	8.2	4.8	0.4	3.22	1.09	0.41	0.24	0.02	22.9	71.73	41.32	30.41	1.36	208.57	0.57	3.9	10.92	82.0	373.0	4.39	141.54	105.79	27.0	2.39	5.57	3.25	0.28	0.95	0.87	38.56	4.56	1
0	78	0	2	7.89	183.0	61.0	31.1	3.9	3.5	0.5	4.81	2.45	0.31	0.28	0.04	10.0	73.01	41.53	31.48	1.32	236.72	0.38	6.0	16.8	86.0	357.0	4.21	141.0	102.29	21.5	2.34	11.69	1.18	1.21	1.1	0.52	98.57	3.26	1
1	70	0	4	2.4	81.0	78.7	12.5	7.1	1.3	0.4	1.89	0.3	0.17	0.03	0.01	16.2	53.94	30.88	23.06	1.34	103.33	0.38	4.5	12.6	109.0	653.0	4.25	143.36	110.45	20.9	2.11	4.75	1.59	0.37	0.79	0.47	90.84	2.88	1
1	69	1	3	6.711	214.4	60.60600000000001	27.773999999999997	6.973999999999999	1.784	0.494	4.302	1.7180000000000004	0.479	0.117	0.0339999999999999	4.0	67.64	39.21	28.43	1.38	265.81	0.54	6.8	19.04	93.0	423.0	3.96	141.15	100.69	23.6	2.33	7.41	2.18	0.53	0.99	0.8	617.31	3.53	1
1	62	0	4	3.5	97.0	94.0	3.4	2.0	0.0	0.6	3.29	0.12	0.07	0.0	0.02	101.0	52.96	20.4	32.56	0.63	84.77	0.46	29.6	82.88	173.0	621.0	4.65	140.38	106.04	22.3	2.38	11.04	0.91	4.5	0.22	1.09	161.16	5.57	1
1	51	0	1	5.85	164.0	52.5	37.8	6.5	2.9	0.3	3.07	2.21	0.38	0.17	0.02	2.0	70.57	46.52	24.05	1.93	299.39	0.53	5.1	14.28	72.0	604.0	3.93	140.67	103.9	20.9	2.34	5.32	3.31	1.05	1.25	1.01	64.03	5.37	1
1	100	0	4	5.15	204.0	68.0	21.9	7.0	2.9	0.2	3.5	1.13	0.36	0.15	0.01	34.0	49.42	28.51	20.91	1.36	132.67	0.71	6.6	22.12	125.0	304.0	5.35	137.82	109.16	20.2	2.1	4.93	1.52	0.47	1.081	0.8350000000000002	127.588	4.058000000000001	1
1	69	0	2	6.28	260.0	56.4	32.3	5.9	4.8	0.6	3.54	2.03	0.37	0.3	0.04	22.0	78.96	43.68	35.28	1.24	197.29	0.74	3.4	9.52	73.0	418.0	4.05	137.88	105.52	24.7	2.28	7.38	2.66	0.28	1.16	0.82	168.01	4.11	1
1	70	1	4	6.472000000000001	240.8	64.56099999999999	25.662	5.93	1.7799999999999998	0.4	4.528999999999999	1.628	0.386	0.117	0.027	15.2	62.96	37.68	25.28	1.49	197.57	0.41	4.2	11.76	106.0	436.0	3.72	140.96	108.78	24.2	2.16	4.87	2.32	0.66	0.98	0.8	87.85	3.78	1
1	75	0	1	4.21	175.0	72.4	18.8	6.9	1.7	0.2	3.05	0.79	0.29	0.07	0.01	54.0	78.7	39.6	39.1	1.01	262.882	0.669	8.4	23.52	102.0	497.0	4.44	137.65	101.92	24.43	2.56	8.02	2.458	0.577	1.136	0.8760000000000001	163.774	4.553	1
1	71	0	4	6.85	243.0	80.8	14.9	3.5	0.7	0.1	5.53	1.02	0.24	0.05	0.01	17.0	74.04	41.98	32.06	1.31	287.71	0.92	5.9	16.52	95.0	453.0	4.27	137.42	104.02	21.2	2.29	8.54	3.55	0.42	1.05	0.98	63.79	4.82	1
1	63	0	4	6.22	216.0	53.2	37.5	5.1	3.4	0.8	3.31	2.33	0.32	0.21	0.05	2.0	74.61	47.63	26.98	1.77	264.1	0.77	5.3	14.84	93.0	513.0	3.95	137.76	103.12	22.8	2.4	6.59	2.03	1.45	1.21	0.83	34.74	4.31	1
1	76	1	4	4.34	157.0	59.3	28.3	8.3	3.2	0.9	2.57	1.23	0.36	0.14	0.04	20.0	74.85	37.95	36.9	1.03	148.96	0.57	4.8	13.44	71.0	228.0	4.12	134.62	103.15	28.0	2.14	7.15	2.35	0.02	0.91	0.65	168.85	3.2	1
1	48	0	4	6.38	201.0	67.9	25.4	4.2	1.9	0.6	4.33	1.62	0.27	0.12	0.04	11.2	68.72	39.61	29.11	1.36	257.79	0.65	4.7	13.16	88.0	432.0	3.92	141.77	105.28	21.7	2.11	5.09	2.0	3.13	1.39	0.82	99.8	5.87	1
1	61	1	4	6.44	182.0	53.9	37.1	5.7	3.0	0.3	3.47	2.39	0.37	0.19	0.02	21.0	62.28	36.53	25.75	1.42	254.29	0.41	4.9	13.72	67.0	428.0	3.74	141.24	108.28	22.0	2.19	4.31	2.68	1.07	1.09	0.85	82.63	4.48	1
0	89	0	4	4.63	100.0	39.0	48.8	7.8	3.5	0.9	1.81	2.26	0.36	0.16	0.04	87.0	80.52	40.5	40.02	1.01	211.54	0.63	4.3	12.04	91.0	341.0	4.0	142.4	105.67	21.3	2.32	5.01	2.73	0.99	1.58	0.83	28.81	4.96	1
1	71	0	2	6.52	227.0	62.8	25.5	7.2	3.7	0.8	4.1	1.66	0.47	0.24	0.05	6.0	68.9	40.43	28.47	1.42	235.38	0.61	4.5	12.6	82.0	473.0	3.81	143.84	102.8	27.2	2.41	6.79	3.3	0.76	1.08	1.09	274.7	4.95	1
1	77	0	1	6.95	270.0	74.7	17.6	6.0	1.4	0.3	5.19	1.22	0.42	0.1	0.02	36.0	62.4	33.42	28.98	1.15	245.76	0.1	7.9	22.12	97.0	477.0	4.6	141.53	101.85	24.7	2.17	5.34	3.49	1.04	1.08	1.36	893.81	5.31	1
1	90	0	4	10.48	168.0	74.9	14.7	8.7	1.3	0.4	7.85	1.54	0.91	0.14	0.04	73.0	73.03	39.18	33.85	1.16	133.27	0.39	6.7	18.76	112.0	556.0	4.65	139.67	106.67	24.4	2.3	10.33	4.12	0.47	1.04	1.11	118.08	5.61	1
1	67	0	4	5.36	218.0	66.8	25.0	6.5	1.5	0.2	3.58	1.34	0.35	0.08	0.01	23.0	70.85	39.5	31.35	1.26	273.62	0.68	7.9	22.12	109.0	624.0	3.78	138.18	98.64	28.6	2.26	4.91	3.3	0.59	1.11	1.2	550.87	4.87	1
1	84	0	4	6.47	375.0	67.4	26.7	4.5	0.8	0.6	4.36	1.73	0.29	0.05	0.04	42.0	67.23	37.98	29.25	1.3	265.09	0.32	6.0	16.8	109.0	464.0	5.25	141.69	102.67	24.2	2.21	4.65	3.53	0.68	0.95	1.01	653.36	5.25	1
1	79	0	2	5.5	237.0	70.0	22.0	4.0	3.5	0.5	3.85	1.21	0.22	0.19	0.03	45.0	57.49	34.69	22.8	1.52	245.49	0.45	8.1	22.68	152.0	565.0	4.96	142.88	109.36	22.7	2.0	5.24	2.18	0.45	1.21	0.85	514.72	3.84	1
1	70	0	4	5.6	186.0	72.31	17.92	5.7	3.6	0.5	4.05	1.0	0.32	0.2	0.03	6.0	61.6	39.0	22.6	1.73	321.35	0.63	3.9	10.92	86.0	519.0	4.04	143.41	107.83	25.7	2.26	5.95	3.73	0.83	1.36	1.33	144.83	5.62	1
1	74	0	3	8.12	168.0	54.8	36.2	4.8	3.6	0.6	4.45	2.94	0.39	0.29	0.05	20.0	69.95800000000001	40.206	29.752	1.3730000000000002	253.863	0.581	6.714999999999999	18.802	99.0	410.4	4.133	141.501	104.263	25.54	2.224	6.828999999999999	2.854	0.8280000000000001	1.162	0.897	267.441	4.2410000000000005	1
1	70	0	4	5.48	160.0	71.6	19.52	6.6	1.8	0.5	3.92	1.07	0.36	0.1	0.03	3.0	70.3	41.58	28.72	1.45	224.62	0.68	3.8	14.602	70.0	504.0	4.1	142.32	102.43	28.0	2.26	7.0	3.29	0.56	1.2	0.98	190.14	4.48	1
0	93	0	4	8.83	207.0	74.2	20.2	4.9	0.5	0.2	6.56	1.78	0.43	0.04	0.02	54.0	61.36	34.65	26.71	1.3	165.13	0.542	7.8	16.296	136.0	327.0	4.02	141.26	101.37	24.52	2.23	5.5	2.428	0.87	1.46	0.85	99.73	4.038	1
1	79	0	4	7.993677091755778	217.12203017768417	69.69254869793693	22.419654319831483	5.349604023691221	1.9755939644631686	0.5625989940771947	5.544960402369123	1.8174963876098136	0.42805075444210394	0.1550395976308779	0.04812994970385974	9.906497485192986	81.91129602330959	46.25419908573756	35.65709693757202	1.3148020118456105	320.4344655706443	0.6756101508884208	6.349604023691221	17.778891266335417	83.49604023691221	450.0570553257543	4.405610150888421	140.81673507097827	101.18012775453751	25.745482396350905	2.4851187928926337	5.546418289931231	2.1010780976785823	0.5838192958540362	1.8722660266049194	0.7042314585880676	63.40732702125457	4.313914677541044	1
1	68	0	1	5.05479200808163	271.60784002465584	54.176464051777224	33.89107196493394	9.551199986302322	1.642047999452093	0.7392159975344179	2.8555328076159094	1.6350544005205119	0.45130719991781393	0.08159040010958143	0.03130719991781393	11.636160043832572	69.08273134811314	40.702740958276834	27.47204784070954	1.4899891198958977	287.32300144580506	0.511653599958907	5.421873600301349	15.18124608084378	85.9806080158893	470.3546879693172	4.25758816059174	142.33728528096708	105.52927023931238	24.31840959989042	2.3133464000410933	5.922768960810902	2.9425489604684603	0.938	1.1628627201972466	1.0676579202520373	133.16445777520715	4.9526078400246565	1
0	77	0	4	6.26860782950786	165.09502438361523	70.04201175763728	21.496693433089934	5.248485804001192	2.780577860908278	0.43223114436331106	4.382836822762834	1.356101663436033	0.3183884427818344	0.18192830516354963	0.029352595363609256	15.644622887266221	65.79851362149243	38.111820188402504	27.686693433089932	1.3832370231819537	217.76147432703598	0.5964601376182849	5.07410381454437	14.207490680724236	103.77410381454438	534.1597648472543	3.94	140.77493203287386	104.14781058187356	25.22272870600179	2.1612948092727815	6.218318899053721	1.3244622887266222	0.512906366490947	0.9777410381454437	0.5006334958907681	75.27861413591573	3.5970869944566353	1
1	88	0	4	7.938745693345749	203.77107996850123	61.99190166581252	27.477301245931827	7.029236069728309	3.2394528922217405	0.40426909825679225	4.731979897941804	1.9520684920714304	0.5267010335970204	0.2458987643411924	0.029146180348641547	42.976737559509175	66.62057378951202	38.428099629437526	27.887233634713848	1.4058340025342688	235.01024997978223	0.43934046576941244	7.221728881125335	19.77856228774726	76.22640727422434	305.00647618069235	4.2285897469091145	142.2420949148942	104.4794819055446	25.198189259906222	2.299818925990622	5.567710799685012	2.0937787218742314	0.44226407274224344	1.1304784602212097	0.7679949744854512	129.8280045590577	3.525745408404643	1
1	52	0	3	8.160431612332559	197.39047273273857	70.05412053349366	21.494755684644428	6.902996751631756	1.3985016241841217	0.14962540604603047	5.721564344400569	1.7408241066987329	0.5730806206286527	0.11248127030230153	0.012481270302301523	13.074438109069046	63.950326525781485	36.98447390989346	26.96585261588803	1.3769193793713472	336.6881177057693	0.5872190545345228	5.088012993472975	14.246436381724331	117.89511369288853	612.3679970955004	4.157527679903801	143.03585261588802	106.5574348607008	26.052622157677785	2.239850162418412	5.931534176640288	2.695037459395397	0.6826311078838893	1.0247377842322214	0.9524063515115075	335.8057823289416	4.197518729697698	1
0	76	0	3	6.224934760843658	168.12312844740038	63.117093259408406	25.835876219849364	6.360405679853015	4.243843577629981	0.4427812632592322	3.900222085821792	1.6718251803255582	0.36721873674076777	0.2571125053036929	0.028556252651846442	17.381217039559044	72.27760016971817	41.40984065284439	30.867759516873786	1.3428874946963072	220.61292560747387	0.48871559980745877	4.798406528443876	13.435538279642854	83.71125053036928	366.15499787852286	4.3129937261333815	141.30898117840013	104.29265578592688	24.647030520742227	2.3686093683703837	8.188213311465011	2.364427850533893	0.6778657483108597	1.0141718948888483	0.7202655785926873	64.23303608186525	4.003843577629981	1
1	80	0	1	4.898858744148821	170.2891167070255	68.42453845198236	21.079212771586008	7.742441291363548	2.3281177723965985	0.44283824051652493	3.4404101807914094	0.9584617949958446	0.371432351896695	0.10427059241321995	0.02	19.716175948347505	64.86275885068594	39.867413160613694	24.995345690072234	1.602891167070255	180.2985113866036	0.5714191202582625	6.986470379339003	19.56211706214921	90.29308619855527	476.2798545601227	3.9229308619855527	141.26721468603722	105.26487924778111	21.05702944309915	2.094297055690085	5.9213529620661	2.041432351896695	0.37287793543182257	0.9557426392252126	0.6757161759483475	110.49261642131819	4.3461445583535125	1
1	77	0	3	8.49770977112835	191.31327674288468	69.54666152208043	21.36999228312064	7.914673869087404	0.8533384779195744	0.31533384779195744	5.913183331540579	1.827461213405251	0.6655318414033233	0.06306676955839148	0.028466615220804254	19.846661522080424	71.25657418147297	43.536686804136295	27.704093514110955	1.5800659978704554	303.2576133624563	0.849025627460246	6.404163451300266	17.953125050549485	115.31987652993021	282.664592656335	4.074446815859668	141.72836958807454	100.95501157531905	26.589596295897906	2.3401863374131473	5.286599301770475	2.6355201852051047	0.42192740234249915	1.4007783485878165	0.8883462756781124	278.9426728851942	4.221422731775294	1
0	61	0	1	12.099147919010823	315.4862868180402	78.46204912137568	15.204989791823945	5.867834449647993	0.35074322143998415	0.11444622538799845	9.480156372042828	1.8116958612412	0.710452929308801	0.03954707069119898	0.0109421451339999	52.781652578279996	74.0877254438368	40.98922937782879	33.51648295069041	1.2322132030747994	246.48800015229483	0.5971884290267999	5.4658015150919965	15.251761584091188	100.47057708603995	574.7665986121597	4.1443768580536	141.07903497619122	102.36547639303161	23.07717429590802	2.3306082775176002	6.240118915430397	3.652633197827604	0.6014742051343952	1.0290628096755998	1.0975074322143998	244.2960242432956	5.2930081605079975	1
1	64	0	3	5.997679541219451	188.58658772464184	62.12262324855301	26.142789212700148	7.7759287662826555	3.3150504649620767	0.6436083075021068	3.8187311717224004	1.4752629076257373	0.4503762616240519	0.21548961562236646	0.03781958462489466	8.610516305029495	60.54481424674347	38.010144798516436	22.534669448227035	1.692329969002528	250.7514542776062	0.33218041537510534	3.3488664600168545	9.376826088047194	86.25566769991573	411.9175077493679	3.875489615622367	141.58556676999157	106.19946467452655	25.293246311211025	2.198345399876369	4.574963800370892	2.2931548915088484	0.14616498450126408	1.1987216615004213	0.6930824922506321	349.1920731930091	3.4898456912615874	1
1	63	0	4	4.265831978137879	183.4204999140917	64.14241976419711	25.239532610599234	7.462860523150746	2.4163289451076757	0.7465315780430704	2.792118030452953	1.0330202632935395	0.31069368439138595	0.1	0.03	1.7673421097846482	69.4001597401428	42.22714539236306	27.173014347779734	1.5609392101193815	239.40573139313315	0.5320810531741578	3.8	12.160104719483389	79.86126312172281	505.23265789021536	4.17395947341292	143.37392249613413	105.20964354243561	29.602455257279956	2.364775920668305	6.3713444759901705	3.505715130787687	0.535346842195693	1.175346842195693	1.134082236276919	198.84872799437147	5.034696050596908	1
1	69	0	4	5.6075598816390375	186.93598534578564	71.69404964360031	18.495270993294397	5.779198760028015	3.5712004508989037	0.4892001690870889	4.019760473443849	1.0349194532850792	0.32503992109269186	0.1985600225449452	0.029280011272472595	6.215996618258222	61.79914888203408	39.06991090544291	22.70414636943684	1.7266880518533738	319.8322997618086	0.6282000281811815	3.9403193687415348	11.032894232476297	86.0683989291151	517.8444180923185	4.050331838240019	143.3341131881186	107.6455028885711	25.697480039453655	2.261871970691571	5.95971984782162	3.7027484266630877	0.8193801662689707	1.3513961347060477	1.3168962051590012	145.85033202521547	5.592748426663087	1
0	90	0	2	6.77978708885844	216.21239551324214	61.49190157270316	26.51691033709594	7.268172048840181	3.4127396716712304	0.5622474592511428	3.8619478471689437	1.7258904924931544	0.4371356966757988	0.15240754104109613	0.02996297131506851	19.55312706666676	72.44404197464844	33.15967310158897	39.37528172110513	0.936565593269401	227.82001357597255	0.4704687293333324	6.8770444704109766	19.255724517150732	92.12842624292244	448.73093240639287	4.46126077934247	140.04520637144293	101.61352495647486	25.137532172694065	2.283456762283105	5.53930752000913	2.765111311561644	0.4498993024474841	1.072518176082191	0.9103210656073062	360.9327605526851	4.550493565461186	1
1	54	0	4	5.646639658073567	255.1756665938031	55.931281385192996	30.702303910853395	4.576331865852516	7.929013720775494	0.8610691173256019	3.171677452480525	1.7210691173256019	0.2611447061395185	0.4440460782170679	0.048702303910853395	9.740460782170679	70.45268729188835	42.334434896217424	28.118252395670943	1.509465441337199	296.986697652371	0.26038156871317286	3.522138234651204	9.86198705702337	88.87023039108534	408.4656225693785	4.225878332969015	143.85725524251566	105.2583963240116	27.57939166484508	2.3005345586628008	4.877557597771335	3.119467253658994	0.18961843128682718	1.2596184312868273	0.9932829407907222	323.1677698656387	4.381299508410941	1
1	64	0	3	9.637264854261208	196.21629508854454	70.58758491947981	22.094859343801883	3.8278370491145544	2.6897186876037624	0.8	6.859544181758441	2.108855492148589	0.3685548033411733	0.22226963929164356	0.07804073772136139	19.391852455727722	65.44470421436773	34.59445196658827	30.85025224777947	1.1361881638489209	213.694297309733	0.5305140656198118	7.418525738724406	20.771872068428337	85.5160032609297	543.4539278583287	4.048244426328169	139.31598447524212	104.23471390257332	22.767022294687326	2.1216488852656337	9.816421035217214	2.0527837049114557	0.5024733278984505	1.1235014591380743	0.7069059180755396	66.68033944162977	3.3585548033411734	1
1	67	0	4	5.750028371750354	178.8051474035827	58.937551931765704	30.333144188330966	6.7002837175035515	3.6846387662894564	0.3443813961103219	3.3881933327876026	1.741479379870344	0.3874252711020755	0.2107113181848169	0.022219069805516096	12.129871314910433	75.52152092528291	39.50182186530054	36.019699059982365	1.1010669772772255	318.75409160532894	0.6296727126579467	6.8411085226897885	19.15510386353141	102.89046509724196	334.69561250082467	4.158876279222064	142.16051271593233	103.8109534902758	23.262448068234296	2.2922190698055163	5.187809301944839	2.205064342544784	0.5889330227227747	1.1866572094165482	0.8362731785737847	338.8912179608393	3.7443530243599668	1
1	69	0	3	5.448674163475722	248.55159470265932	52.28386490088644	36.716447770561416	6.60806754955678	3.7161350991135595	0.6754846798818079	2.844965598313209	2.0041275762127455	0.36	0.20080675495567796	0.0387742339940904	10.288055011388757	70.12863291276169	42.88370794608164	27.427035036422723	1.5429093174525954	310.70379741394987	0.5288130083846351	5.162063788106374	14.453778606697844	84.36228900547916	485.4251406630139	4.383909944360997	142.72755535615306	104.84104628946383	26.61070668443731	2.3273001880725204	5.795788605922152	3.207602875951118	0.7147091920709152	1.176299561164119	1.0945772353268888	148.884564078078	4.7912770472543675	1
1	72	0	2	7.284020510859921	294.8659713640164	72.84433049522266	19.678349845350624	5.777319659426719	1.3628866099044532	0.3371133900955468	5.297628831277086	1.4426803405732809	0.42	0.1	0.02371133900955468	33.03092879235626	64.4635044893124	36.132988815984476	28.33051567332793	1.2798968653344138	281.4519472548874	0.311546323544617	8.753607972197576	24.510102322153216	110.73195433535233	471.0618575847125	4.570309287923562	140.94731977549992	100.87391784048711	24.625773219808906	2.2590721362293125	5.336288660990445	3.289587693484047	0.9954639318853439	1.128247407124211	1.3637113390095548	850.8809416764809	5.135567066550929	1
0	83	0	1	6.200576377950713	198.08221556239002	68.74506633385539	20.05698253266576	7.865510044095329	1.5845269334025796	0.2252504889437088	4.669181466912274	1.2544457333344152	0.51	0.08556006667045357	0.017041977781925337	24.47959110952422	66.68569853438609	38.66307764485163	29.29632348984445	1.4422170666623386	215.63527505509086	0.6603211777364825	5.744573333441531	16.188539111439308	81.26194444669855	407.33662000275905	4.152969622227812	140.9395359996105	102.50116291084369	26.802805777024002	2.271114333336038	6.539781044882463	2.780110200092509	0.8052504889437088	1.237748133308448	0.9222344666769454	237.36830703230478	4.204182555646621	1
1	74	0	2	7.676867344064293	241.64158370947447	69.70798570319432	20.91967579711132	6.049224358842217	2.3550822014742256	0.47013197578953975	5.483496190495635	1.573297058884159	0.4659504524000753	0.18222273748427195	0.036117156852640164	33.29404975370125	60.41420927883971	34.72744381926038	25.68676545957933	1.3497360484209207	191.43345211841526	0.43103959273686193	4.620791854737238	12.938217193264267	77.24588992628871	417.06436653682425	3.8322111612632637	140.29374622999936	107.39138687936712	25.041583709474477	2.174026395157908	6.181467947264393	2.5023431370528035	0.66	0.972986802421046	0.8561055806316318	45.293917090907286	3.8922111612632633	1
1	84	0	1	6.067026063490569	174.93462808207173	76.21478725880638	14.859494116061613	6.759128374427623	1.7495878812961472	0.440871625572377	4.576401709140504	0.9409246844839301	0.4106537191792828	0.11291520685099586	0.026130743835856552	20.32155369848607	66.36886976171155	40.559699669866134	25.809170091845413	1.5962131675766271	189.08319953583901	0.6031331132440901	8.659128374427622	24.245559448397344	112.72202758013277	471.3786832423373	4.19626622648818	142.20860446715378	106.30141922692856	21.740047388164673	2.1159128374427625	5.647820936069057	2.3504064479569706	0.40978209360690576	1.075176694522709	0.7147408817365205	130.19448692867252	4.33058597785312	1
1	89	0	4	10.352661355482688	166.70472152425083	75.24844815333535	14.493850045408934	8.577769495950431	1.2762836335426209	0.4036486717626737	7.766810283811039	1.5140944304850166	0.8946755785967704	0.1374459297661284	0.03963513282373263	73.51081404677433	72.66385578861569	38.83738972148494	33.82646606713075	1.1503310198289145	132.38519709755164	0.3912770351169358	7.117772916826141	19.9297641671132	113.11284488761548	557.185818322869	4.65	139.68295278475748	106.65850668394758	24.361688946491924	2.3014594687050693	10.342952784757491	4.061438818209087	0.5435207360178751	1.0250404457730378	1.1096351328237328	118.86592389767992	5.609270265647465	1
1	73	0	1	4.924734078979705	177.40651205043673	74.18081891732318	17.23576716721613	6.370567348903922	1.8925209640349376	0.32032560252183606	3.694945229517041	0.8116586084539306	0.3020325602521836	0.09647163255480394	0.019626048201746887	42.68939336294741	78.319771096031	39.98263541601944	38.33713568001156	1.0436911687061141	252.10275122368384	0.6981187958102844	7.581785902851515	21.22900052798424	97.90892951425758	490.7430686688645	4.591610259177513	139.2816151701961	101.97534977716005	27.334660044877122	2.531121855394759	7.769722746754581	2.253927778122966	0.5560633451612005	1.1586212132741052	0.8023607312566364	158.95760678225594	4.335691961845564	1
1	49	0	2	6.988564530957647	208.95336167670837	64.49985429514058	26.155312239765102	5.862870938084706	2.953846219613077	0.6167171576977831	4.47768624350722	1.8536765868479255	0.404421560876805	0.21022411178055722	0.04255602794513931	5.0	71.6088798685822	44.02355566486425	27.585324203717967	1.5934887944109721	272.5137252976294	0.7418473732598637	3.5302241117805573	9.88462751298556	80.25560279451393	436.6268934136669	4.11347063473917	139.45748029139847	99.97229559682098	22.74663832329164	2.357668083835418	6.72652936526083	3.416717157697783	0.7618836926034676	1.0430224111780557	1.1520896447122229	86.76396051839282	4.450331916164583	1
0	69	0	1	4.387106014595958	165.95240404957744	58.05956978701191	33.6638807375033	6.807936700413145	0.9654777784084485	0.49603164979342734	2.5459145394517346	1.4603177105370888	0.2967858788532392	0.04416676771690127	0.020277784514460086	9.0	70.27221278728368	41.38785660584732	28.57129300310977	1.4605555690289203	269.46734032686953	0.5730713332954932	6.259363972624414	17.526219123348366	94.73968350206573	414.51665251963385	4.09761119868798	141.16444370340938	103.46047511068228	24.87928666704507	2.2509444916012207	6.758190868842816	2.7340080337086383	0.8504522221591552	1.1480317710537087	0.8964365185227229	209.59223270363995	4.488761656467043	1
0	80	0	4	5.721494333393279	155.6952770935409	70.45174433182001	21.062858942778814	5.778727958825897	2.4190491189823433	0.28761964759293723	4.0261284640625785	1.2090799750528196	0.32561901762035317	0.1433652393581166	0.017301637299411435	12.752392951858745	66.4781876563132	39.22532871353438	27.25285894277881	1.4434918135029429	225.6813639668268	0.6422537782622366	4.592065491976458	12.85778337753408	103.29206549197646	525.9651133635998	3.94	141.2762518883445	104.51656989863801	26.018091938238847	2.1853967254011772	5.851969773902107	1.0352392951858744	0.529777707780824	0.9729206549197645	0.4379685139569395	78.2310988616442	3.7178375942598976	1
1	46	0	2	7.939900874058194	220.57909864901404	60.90712680206569	28.575391531417853	4.877149279173722	5.042090135098595	0.5982422522441324	4.903739175808434	2.239491837881685	0.36017577477558677	0.391406198204694	0.04508788738779338	9.438478828544635	70.55861296400374	43.1249868815846	27.43362608241916	1.5857909864901403	267.7391684050227	0.6485752662073251	3.706845635143661	10.37916777840225	78.34042819838496	476.2266536494647	4.098076058572769	141.14492106709596	103.23275678964544	24.205458599147413	2.2852451265753992	5.544385414905911	3.494542027473052	0.30721572028281535	1.1520351549551173	1.0615263662163381	203.67248413238397	4.859382872064602	1
0	86	0	3	8.644424753983474	254.5013377814338	60.52399666392466	28.35929207669421	6.358221851547185	4.250133778143378	0.508355629690563	5.244585287755529	2.4423996663924665	0.5532887406188739	0.3641510592166059	0.04	30.24799332784933	69.51421475220633	39.06662239862294	31.267809467852853	1.2638275362804536	209.37514311270547	0.5475468223501824	4.994612043384204	13.98491372147577	85.371989991774	413.3261371142187	4.149892363637287	140.22792876732777	104.25622413343287	25.698923636372864	2.312075529608303	5.795468837349834	2.4602152727254274	0.41929944287034415	1.068355629690563	0.7870080266886027	152.90975710411408	4.153072854045435	1
1	74	0	4	7.100077019404556	226.7409844086595	76.19245216867358	15.846146653680837	6.166697018579224	1.0344233620839147	0.15713185437077762	6.0001015288592345	1.211618235611649	0.47196835005819043	0.0777291507713137	0.01155381282138071	25.832644717184976	66.18262305108244	38.645727869458575	27.536895181623862	1.4158959446008041	183.4541116851686	0.7227883189580426	5.570520276995979	15.597456775588745	83.33471056563005	194.24305025710456	3.981395563112333	140.1931433280784	103.55047896002708	25.59760519986461	2.2493228769282845	5.319201733288203	2.646336394925604	0.4733471056563005	1.0098403466576404	0.7525901559134051	86.7036684275772	4.3948615665954165	1
1	74	0	4	5.173110220706827	160.30668186141827	63.27151343586731	23.910462571742304	7.869331813858173	4.561918905977884	0.386773272554327	3.2530668186141827	1.26194745679375	0.40470930902173075	0.23338663627716347	0.02	22.64869217853221	70.4800742563839	40.68643975535226	29.793634501031637	1.367936036467404	214.61725978816173	0.548837236086923	4.03226727445673	11.290348368478845	80.01599088314904	380.2747000951202	4.304026271603125	141.50031981766298	106.11934551339726	26.338663627716347	2.363546545108654	5.403343234184519	3.1746076535596637	0.3844911468208173	0.9685174184239422	0.8673546545108654	44.389018785308124	4.549418618043461	1
1	71	0	1	4.726310876827803	165.09814756768597	73.08605691852462	18.30962254620921	6.9	1.487817447878985	0.22357583912455725	3.467292352504663	0.8560123495487603	0.3253637586868358	0.06528483217508856	0.012357583912455724	41.74056365523024	75.95341474198908	40.2813417506997	35.67207299128938	1.179746041696812	267.2312708016983	0.7045995170780814	7.928483217508855	22.199753009024796	97.99210734882527	492.99210734882524	4.164162682242681	138.9655318231503	102.61312967026198	25.22450577849758	2.4704118113266826	7.317439994088194	2.4914776915568715	0.5022645899751536	1.1746643761642739	0.8651551140027037	166.18250772496478	4.429698361378565	1
1	85	0	1	5.174502280000594	147.55280437735178	58.90636684905632	28.61490652075494	8.929813041509881	3.0425467396225296	0.506366849056324	3.050232444151285	1.4819252166039527	0.46234461924535575	0.15574532603774704	0.02425467396225296	21.574532603774703	66.85924703584338	38.815992932076085	28.04325410376729	1.4157604879248025	205.29677656305893	0.601490652075494	6.295805973585969	17.628256726040714	93.83072275473322	170.5295599622233	3.938928750565909	140.64258720943826	103.55150581396255	24.37857501131818	2.195108641132115	6.181662448678557	3.6962253762273716	0.09085396716986169	1.075325923396344	0.9649065207549409	127.17999464110245	3.892007079358983	1
1	77	0	3	5.766939104036201	190.9401174379486	66.23944975933632	20.480416704941227	10.132510655300113	2.647622880422345	0.5	3.8172243583855194	1.1853611136627484	0.5794962591625923	0.15485737282534068	0.03	44.7414527951732	71.9549909085478	38.12038838801935	33.83460252052845	1.1560550240663685	232.80729887913003	0.5812870726397587	6.650475423915531	16.143716355428065	89.96196608675751	194.01901695662124	3.911511222512223	139.6258264035608	103.7788691166202	25.65047542391553	2.2234695520181003	7.157985036650369	2.828063727655987	0.6066425229181317	1.251841187560907	0.9226748934469988	166.51257025791702	4.109642522918132	1
1	54	0	3	7.229838225986384	228.71261254464008	59.42602445069034	30.95322743448485	6.771407656808001	2.309384378720007	0.5428153136160021	4.371275163263184	2.176173047340001	0.486686186979199	0.1595161408296004	0.03618768757440014	71.71261254464008	70.61133372420079	41.11126052302878	29.500073201171993	1.3895307810639996	201.9032640408358	0.6457184686383998	3.928592343191999	11.000058560937598	89.52492497023994	610.3313813020801	4.341862235509603	141.5288265869424	100.0982548863656	23.585777029575997	2.2480938437872	7.268431300613607	3.8499121585936047	1.0414515775111988	1.1323753751488002	1.385219969233601	130.67305028880162	4.569222824136959	1
1	76	0	4	6.62101918260766	291.5170905327516	60.379366373549416	30.1481034660018	7.465506466625112	1.613922400498649	0.3931012933250225	3.9913734919775608	2.0017090532751576	0.494481034660018	0.10414547336242119	0.029310129332502252	11.379741334995497	64.19852766070582	39.65335243456267	24.644654576396313	1.4934095478502942	276.5834750294376	0.5687234267972574	5.963443103980053	16.697640691144148	100.98607759950136	451.21335995832953	4.3977576078627605	141.9512603248734	105.2705175250681	24.485177154684948	2.294034806001247	5.6964549777591795	3.0844866590817093	1.0616861210530368	1.1495518965339984	1.1066892457317543	250.8628871891587	5.041717177439824	1
1	74	0	4	7.214137573903677	235.37851589503933	73.60193167864826	19.896306246585326	4.854930507548564	1.3774652537742815	0.2693663134435704	5.267482214162466	1.4603524149532832	0.3585564194104993	0.10504405186916038	0.022702473508267783	13.189257947519666	68.3619943418043	40.31174181258083	28.05025252922347	1.4666638399353027	287.88360047127964	0.7167604238677154	5.857658421639108	16.4014435805895	93.2639952872034	456.3026431121496	4.2911707891804465	139.87581154493176	104.19783462911575	22.936004712796596	2.2815316843278217	7.2824551226814895	2.559207066355113	0.42423415783608925	1.0288292108195538	0.7979312130481618	57.95109634403291	3.7741630144859526	1
1	67	0	2	5.43862720553744	194.54131352828102	49.383539435889695	41.29043583180354	6.188353943588969	2.526024732306763	0.6116460564110308	2.696024732306763	2.2349316845128824	0.33636955210245567	0.1388353943588969	0.03246584225644123	5.116460564110308	71.78541962000301	45.086428140509256	26.698991479493763	1.6993819182558372	307.96026655130333	0.53	5.785621324104268	16.19973970749195	84.46584225644123	625.8152239487722	4.204248529641707	141.6423356960024	101.36943402194244	23.580156085134863	2.3649316845128823	5.544385160615942	3.540618081744163	0.8069160759993961	1.0630123661533815	1.2094534761030598	98.47935507567534	5.1524710526251	1
0	87	0	3	7.674416233850352	197.56429690677064	66.89408155068132	20.095387101912458	7.16732427214652	3.4562008955597165	0.45195123153541716	4.922886453392026	1.346552104790625	0.4777753246826394	0.15336661443507038	0.031263860279166764	21.967487690278126	69.6190030458042	39.5762892069847	30.23418090103443	1.3650368785857605	209.80047943378125	0.675883296065281	5.230635691940976	14.645779937434732	98.72580385777817	428.15779444482627	4.154589834327085	140.42865085066907	103.64334854485627	24.033074115170113	2.273680698604166	5.913699261135073	2.9633334976507015	0.6690020598999932	1.1249851992704853	0.877856605456944	340.97572572869836	4.592416838324999	1
1	72	0	2	4.8161244803617445	167.84104944454634	72.01818930370914	19.143629626661777	6.756820988890927	1.7477263370363578	0.34317901110907345	3.465219132216313	0.9236337437018018	0.32340843592545043	0.08431790111090734	0.019545267407271562	29.65956811145752	74.69098768894594	40.544981473319886	34.14600621562606	1.2199958829599744	244.62094892314877	0.6742498970739994	6.204588496327541	19.26376526309761	86.72757214836551	500.34084359254507	4.277730454076384	139.87881993959792	102.16340431888543	26.133830232197973	2.4168209888909264	7.53319136222915	2.855083124142497	0.5688865227038192	1.166544855703269	0.9256353905178122	176.3575260230061	4.518159773963459	1
1	76	0	2	6.610659693176918	226.76255078745493	58.60656737986756	31.1248638291949	6.035713758187508	2.4892877529301765	0.5848812921550295	3.7771466134982723	1.8767072433601133	0.3833636791233325	0.14348843143903978	0.034719567479915274	9.292756639887033	64.81372510651109	39.50944423871725	25.304280867793835	1.5836519024101672	243.05075691014827	0.5436519024101671	4.442681084002825	12.439507035207908	75.0123241198023	488.38983848062134	4.228412975602542	141.91895362570844	101.57699687771692	26.069643035799483	2.2429275663988704	4.951217300803389	2.6443913495983056	0.49463783199435163	1.1161016151937868	0.8286594579985879	305.7207975401122	4.556514590796329	1
1	63	0	3	8.50944456679279	255.87183547104468	84.82877728499967	9.667348313987048	5.061452424164688	0.43713443853010986	0.02714426024498169	7.224590791380747	0.8087085329955751	0.43700294651446153	0.03642786987750916	0.002714426024498169	38.687281764253186	65.45782517347529	39.70385856730584	25.753966606169435	1.5394249233630477	182.7942879256718	0.828708532995575	4.952875383184762	13.868051072917334	68.42885204899633	174.41373850445714	3.740726212082344	140.47392731930995	102.81812363464375	27.26427869877509	2.144712461681524	6.02314818893093	1.9191422959020072	0.2727144260244982	1.0567104973385493	0.5752875383184762	129.27855858718652	3.6853848745590976	1
1	57	0	1	5.689181358861556	175.9395657814905	51.2816769610724	39.164521803598916	6.37816769610724	2.7538012353286874	0.42183230389276033	2.9238012353286877	2.219746584311421	0.36294347745501354	0.157816769610724	0.02487329215571041	3.2183230389276027	71.04514598518176	45.9595714020933	25.085574583088462	1.8398440951193573	302.7403883570509	0.53	5.368031068564072	15.030486991979403	76.87329215571042	612.5282612724932	4.037212427425629	141.0501167881454	102.9107216923908	21.947757813477736	2.3497465843114207	5.407719258802787	3.4001559048806427	0.954970802963647	1.1769006176643437	1.0879726744913667	77.49734287230572	5.284961051882854	1
0	93	0	4	8.549684045911773	213.60034728775116	71.10300572142809	22.013902670284388	5.655461436549832	1.0765363594722401	0.28349836930287614	5.914279277391091	1.6627046716935787	0.4506757866845217	0.07697784926270229	0.023180890259157188	52.80716615281605	62.31506230031195	34.571272966085864	27.459497267313917	1.286481216398582	182.92867144511405	0.5328549405049231	6.94115963002756	15.683678625112242	114.48922962244953	319.3261022497833	4.080834526206381	141.53952073152345	102.5206870512501	24.842065138739663	2.263001736438756	5.605764601116976	2.4625921815683345	0.7224862142315854	1.3025459321717192	0.8376740502457659	109.50249009869567	4.045554614365499	1
1	74	0	1	4.304995861746747	173.87800163291243	72.34016008708866	18.8538559216202	6.877560032658249	1.707479989113917	0.2224399673417512	3.115075905291078	0.8109439695189677	0.2952359923797419	0.07224399673417513	0.011495997822783415	50.1852055519023	78.07168091443097	39.74810378445556	38.32357712997541	1.042911952101235	260.0200065652331	0.6698227988025309	8.055920500759814	22.852934570820878	99.60640348354654	497.52359923797417	4.414568037012682	137.99931549161994	101.95814794448098	24.69703561136684	2.537560032658249	7.943704111038046	2.52023350942779	0.5757284018506341	1.1407871930329068	0.8837791886784738	165.74617392977538	4.547539607946841	1
1	62	0	4	5.886153367688745	211.98527014164628	55.91675490749214	33.27619049871985	7.840344073667424	2.7292966799021317	0.21767583002446705	3.2740012345469243	1.9375206623300418	0.4588952606234708	0.15646483399510658	0.011252037960066415	11.88216113317022	67.05297430993228	40.917474785841044	25.48983308045395	1.6375581042493883	278.75411240122855	0.5739607580749737	4.992749762045614	13.979699333727716	87.90736492917686	484.60950702599615	4.311533648728592	141.3235792424882	102.83801062093411	25.548249286136848	2.3079492889527264	6.162185305961639	2.9470754492974485	0.545458199431143	1.1237250237954386	0.9581195257807584	175.01268565908816	4.8651358294612885	1
1	60	0	2	10.012148870161358	212.1640112585073	64.26956751116467	28.567626216238416	4.332802251701459	2.030004020895463	0.8	6.778829819092689	2.5765992762388166	0.41315972657910854	0.16068014475223666	0.08287990349850889	8.027982308059963	70.92197082425058	39.82102291910414	31.100947905146448	1.331601286686548	252.082395271295	0.6878002412537277	7.5467934057314405	21.131021536048035	69.98406755104378	518.4799839164182	4.108919533576127	138.43403802171943	104.72563528751051	22.361601286686547	2.2684803860059644	10.946587213552426	2.035479983916418	0.9622814314387849	1.2921997587462724	0.8080800643343274	51.185431733170866	3.8551613349372933	1
1	53	0	3	5.335171321407786	263.23335498329203	53.59502273245663	33.30329652840356	4.50665800668319	7.656690481621229	0.9402488633771686	2.8635035722431845	1.7676664501670798	0.23766645016707974	0.4163348488304418	0.05	10.0	71.70108923294707	43.34049123176673	28.360598001180346	1.5321654759189385	311.16733235618716	0.30749837625309806	3.714996752506196	10.40199090701735	86.70006494987608	398.71687234127427	4.26233354983292	142.91461878514068	105.05242083428372	27.435843617063714	2.31425016237469	4.998164176921417	3.325581763711328	0.31691336504796597	1.2853329003341596	1.1013316013366379	334.0170668574591	4.7608273795946925	1
1	62	0	2	6.276219757938544	207.7486895120775	61.908399867529084	27.19456720257333	5.958303763392741	3.0419663979534173	0.593817876326609	3.928158602173235	1.7231286961018488	0.37726545697857944	0.18172379032598523	0.03548286290220441	3.5631720434647045	66.99574630275828	41.82611122259181	25.742898856941398	1.6751713709779559	315.49125638550004	0.5843094758149633	4.728521505222	13.2398602146216	86.42644489239368	504.07442876622133	4.206313508033534	141.6353800406532	105.17934039027872	25.151713709779557	2.3093457661198395	5.903091061836696	3.471696236607259	0.7160782930319749	1.238767809162369	1.174652217770875	155.66109105981025	5.153956653312625	1
1	66	0	3	11.763838279329446	251.4772841586967	74.24667001988438	17.656814752390986	5.447728415869672	2.3418172673042625	0.3069695445507104	8.752973568411955	2.068985526749339	0.6446670019884371	0.2672121821797159	0.03	23.766649900578145	71.00213188145027	45.1232961170341	25.878835764416166	1.741985023766683	341.19449981175774	0.42104543168260655	7.90696954455071	22.13951472474199	109.53329980115629	595.8848728718864	4.96	138.5078601840736	99.9594168196196	26.75363956443508	2.2895456831739343	6.021773344569622	2.344075887131896	1.2993340039768742	1.3258182732695738	1.1395456831739343	644.6391480401444	4.803221972691955	1
1	73	1	3	5.517192339581406	227.66832652123526	63.46843249397473	25.73502192261556	6.657151078146552	2.6145362584635534	0.3693185199094282	3.768406108554724	1.3954343809134655	0.3534776311039939	0.1271248884298887	0.02178414838460279	13.297748234384546	63.11340740045286	37.91011110067929	25.203296299773573	1.5053407400452858	193.5844757362347	0.4253407400452859	5.21248884298887	14.594968760368836	112.13629601811436	416.36385274203406	3.81818073628983	141.75465033434583	106.61388750560563	26.010207325343735	2.25818073628983	5.517379229911065	2.5623836927155175	0.5863644477826276	0.9738637039818856	0.8276133320815147	83.52391130722937	3.877260291887113	1
1	85	0	4	7.804131616145339	189.43985821116536	58.798027360297574	29.439767392933483	7.194914933974967	4.17139650360919	0.40012712665062583	4.584525708762279	2.2896391779739953	0.5590084121251186	0.3274956049826713	0.029974574669874833	37.17797731087615	68.68658922666783	41.3017995297958	27.37570014135229	1.5068981097247298	253.16285474096725	0.38176706044369896	8.364913044427272	23.408586203391526	72.12585538411956	303.05974952579413	4.268766871488929	142.4438089321145	104.63522003793646	25.102923912964396	2.2902923912964392	5.424398582111653	1.789343808820998	0.4012585538411957	1.1785253308527404	0.7311314271905698	133.8175516101172	3.141784640513014	1
1	76	0	4	6.806936891615475	291.1876625073658	60.517198449504775	30.340250538976292	7.550287559067829	1.1961317262255515	0.3961317262255516	4.125274558478563	2.0550287559067826	0.5154730950977937	0.08116048213233454	0.03	11.121799394590049	64.03163010713658	39.60350807582638	24.428122031310185	1.4999597417305037	275.93508061346273	0.5662033405196839	5.971876625073657	16.72125455020624	101.16016702598421	451.6638777465835	4.394888127436372	141.9637098408143	105.28986922105534	24.502493499705366	2.2952822815269247	5.69113070163945	3.070955566080899	1.0633293155638788	1.1476074214411989	1.108154730950978	250.6566951579603	5.048681635853185	1
1	72	0	2	10.246028775995626	442.9446336898361	65.66583761140983	23.26508516042624	8.39892012774863	2.4307722816393484	0.4393848187759566	6.766643957219669	2.3388311556743173	0.8714149168152999	0.22920026440874353	0.03993848187759566	81.90772281639349	75.20198942365026	37.15920738116611	38.04278204248415	0.9704306268568305	251.80973308377705	0.6212918805704912	6.781544563278697	18.988324777180352	118.80314200830611	444.7785347593444	4.693861914735519	137.68121663547214	96.82684884878142	23.685235650622957	2.5012303624480867	7.147026792930049	3.2823992067737695	0.7368763027333325	1.0638003966131153	1.1060150490196716	189.6043937210263	4.821923432857925	1
1	67	0	4	5.760190915043023	170.35943347676408	58.928724738037914	30.022535553872565	6.864056652323591	3.8381207896729856	0.34656226609294366	3.353594334767641	1.7846905407917326	0.38862490643717745	0.21328113304647184	0.02	21.88468305576593	66.68013414578317	38.760332545852	27.919801599931176	1.3920626403442338	233.00173194230615	0.4844996257487098	4.434377339070563	12.416256549397577	73.98433991394155	402.390753648881	4.042654729604134	141.37968679827884	107.1205995742857	24.328113304647182	2.2831245321858873	4.89668455277109	2.945404916729779	0.7021580978657451	1.024812827469879	0.8593124532185887	62.110009332839724	4.517249812874355	1
1	60	0	1	10.49807223004034	316.64541530920553	76.5406148190416	15.941046417780589	6.048209283556118	1.1573786651450266	0.3127508144766726	8.116002116161399	1.6327076546027728	0.6313538273013863	0.09382524434300177	0.024183387631778172	45.46647230779313	75.19723692260833	41.95859074990972	33.52650140060429	1.2564305293359397	241.8343149720925	0.5874262133485497	5.951239495467848	16.627327329994465	91.1999242610592	569.1306579789155	4.19576936485599	141.9997124272883	103.57629636069333	23.032428257167716	2.3325816612368224	6.043671840273895	4.0971269791044165	0.42976785007717433	1.0293545846907943	1.111601726394956	238.3066344885215	5.632640570281466	1
1	77	0	4	9.58987212682119	322.33477745134473	72.14292083143667	18.08408962696311	8.78926979214083	0.8078685394377614	0.21452076492431404	7.003141173991415	1.6590985954216788	0.8248140125270307	0.07970675239728334	0.02311159248378158	35.46244846737734	70.2520881370219	35.01928353417354	35.232804602848354	0.9978468776675904	292.0115965523086	0.4768455034643195	5.565951599135018	15.584664477578048	73.37768150324368	314.0586495205433	3.8024463699351263	139.4494922321378	99.96432790643499	24.828970722242868	2.33651643257028	4.914384972008041	1.8000824774677315	0.4040021661770171	1.1665164325702797	0.6201395430407823	365.6537821420248	3.188104721467427	1
1	63	0	2	7.668873174086645	224.44276317688565	56.44907230915492	33.12720280854463	5.483683061257521	2.497618944586993	0.618204260615456	4.109846700819064	2.4508699889969883	0.39904041361522424	0.1721520991919245	0.04241489141022663	14.20127403586298	69.11741526164448	42.417699979256135	27.826355737491312	1.530293650564554	293.0681224408347	0.5518234126411384	5.159691416537481	14.561906432410922	82.55138366282972	481.5349989628065	4.230301013294191	141.33289687714193	103.6747214897721	24.749074249612445	2.324653195461592	5.544346597099718	3.2189723267434056	0.4834584901151084	1.1511702171795466	1.0203499896280654	166.54839708592448	4.895479793192388	1
1	61	0	4	3.5788175120040373	100.20046866925485	93.13300736795559	4.09263874185366	2.114643653824054	0.05971023636669487	0.6	3.305285820509874	0.16967891665709012	0.0793147968732044	0.004060296072935251	0.02047768189093356	100.35512944723969	53.36913453958459	20.884608278352093	32.4845262612325	0.6479130709100085	87.44549627111886	0.46429913701840203	28.986178770150378	81.16130055642105	170.96985196353236	620.8089272436266	4.644028976363331	140.39910727563733	105.89287397759247	22.328660913456016	2.3768950677089316	10.954494941522892	0.9830853293128345	4.416644510032094	0.24197336698294372	1.097642910254937	160.441088754145	5.545041121198722	1
1	57	0	1	5.679696134650511	215.8286340184465	58.144943821340085	29.5133206123881	6.3062469085631605	5.345770616601864	0.6897180411067909	3.3071754647689664	1.6704642781029027	0.36062469085631604	0.3017744328854327	0.03965726803689303	13.10281958893209	70.0228135820029	42.38124019487802	27.623305773491275	1.5376694226508727	266.47776199477494	0.750951876173976	3.659635361580613	10.261373754876209	76.40442371646623	465.5475938086988	3.922913221686409	141.41534661862445	103.16078828351515	23.634615928273806	2.2984919793623293	5.059783407593996	3.510757190224252	0.17484806732525537	1.1479778814176689	1.0531453607378607	216.90154794986688	4.947859020553396	1
1	69	0	2	7.175310759833784	189.15640471272798	78.89551641997937	15.095234953412861	4.539086672103879	1.2690545713246646	0.21400642015584287	5.8270703128519745	0.9456346688415516	0.30560256806233715	0.0813028890701293	0.015700321007792145	17.47068862244162	66.76550481511688	41.11970674116363	25.645798073953248	1.6057003210077923	413.24117939999877	0.6140064201558428	7.4921797643636	20.97810334021808	125.60256806233716	547.8012840311686	4.6254391629506415	140.06472134094543	103.45595857784932	24.95700321007792	2.3085993579844155	8.052995339314267	2.2500321007792143	0.46661219829610145	1.2288926168207808	0.8653093092259722	345.90339524215034	4.591160049972993	1
1	86	0	3	6.983529412473052	221.73844539016787	70.38225140227838	19.84138305237591	7.0931127445520215	1.5261484593753207	0.29151960781362274	5.678990546625155	1.5610423669528921	0.5516432072662586	0.12038865546850941	0.023268557421915102	36.85504203072068	67.06192927412677	36.41854341869931	30.643385855427447	1.19	179.21582633724464	0.5254061624987167	6.596113445314907	18.469117646881738	99.38165265642644	223.00700281208296	4.453816526564265	138.12957633047108	100.33743347117787	25.543102242140183	2.32653711484383	7.127128853066935	3.0852310921966426	0.5818732492217173	0.9150175070302073	0.9619082632821322	74.9930882389244	4.474842436728133	1
0	69	0	2	6.133327103512596	294.8853381531581	63.66240578378971	27.064473927020813	6.692105317115736	2.2387217351369104	0.34229323693683833	3.8888157975673603	1.6749060400894489	0.4134398554052574	0.13193608675684554	0.02422932369368383	25.003758396422043	66.58430432759029	39.55455827564852	27.029746051941764	1.4221710582971523	269.81243467915016	0.7204605163335888	5.933834589549471	16.614736850738517	95.39849664143118	466.68045018741145	4.088806411828295	142.88910708354206	105.54157893657685	24.948966133424243	2.3374342075586347	7.7784115136522445	2.5687970260892303	1.977264977199744	1.2476785648380067	1.2476503666128513	239.2900852508028	5.448327042000658	1
0	50	0	1	10.051797967214013	254.1265261582304	72.81694699788324	19.89538367496249	6.188568310761283	0.6379578474691215	0.48734738417695944	7.321598116895128	1.9926082808250607	0.6250610463292162	0.06379578474691217	0.04873473841769595	16.545283406975066	74.20263010549607	44.10190846188098	30.10072164361509	1.465715844619358	373.64031165813805	0.5850610463292162	4.831409864567703	13.527947620789567	106.31409864567702	470.80021824671013	4.032286337847743	141.57518313898765	102.30697019386616	5.059746273659533	2.4963263079115205	4.802896801139905	4.312730373483493	0.7549389536707838	1.4086126457592634	1.5666925858868175	527.3090478260274	5.473167724586748	1
1	77	0	3	6.793582455851724	292.70753314418926	59.808498326881946	31.242442077211766	7.4009453598135035	1.1575480113486443	0.3905662247441432	4.04820678978622	2.138205798642261	0.5	0.0776415561860358	0.029528311237207158	11.037715278144248	64.01116629930499	39.51631355456879	24.4948527447362	1.4939342212706381	275.85076467484396	0.5596323008166926	6.042262916688654	16.91833616672823	101.56980795460542	449.3642150872411	4.408499851328406	141.86133295733703	105.26302118682737	24.480848841544233	2.2881416057432338	5.657783360158061	2.9997372815401366	1.05257587657107	1.1405567711460085	1.0868683434268809	247.8574518754598	5.046641853529224	1
1	63	0	2	6.729543337189449	187.86215635845326	59.59452004627339	30.513991575600418	5.543906977841127	3.6381564527901675	0.8657463010590526	4.037131073462381	2.0255158576578234	0.36873572928717024	0.2403446091038669	0.05781606767820743	10.0	74.44957079313684	45.042073990611065	29.40749680252578	1.552642707128297	364.7866512966175	0.5449429171486811	6.2	17.36	91.37928121384891	490.9883722301409	4.478160676782075	137.8501247256824	99.12092388560087	25.540232555397182	2.350230443401229	6.149308669796313	2.1360909101629195	2.806315017576288	1.4103467210998204	1.158044399083483	72.02432984871642	4.562067654623201	1
0	73	0	3	6.43870881392922	293.24350100038055	61.692201200456644	29.133188739520524	7.15181971989345	1.6476603601369926	0.3751299799923893	3.9577729579840173	1.8883448699505303	0.46269496998858395	0.10238301800684964	0.02751299799923893	16.466205201978784	65.01930515356273	39.59691767419018	25.422387479372542	1.4704410705888122	273.8050542672746	0.6354133518197117	5.9601039839939105	16.68829115518295	98.8135179192085	458.668284881857	4.266453191758826	142.3837496079171	105.4496360560213	24.676421166063168	2.3121499154058602	6.58151222927741	2.855133425533635	1.4627132135192598	1.1915277342130146	1.168185448418418	244.95015465128813	5.229634333250688	1
1	77	0	2	5.9191405383838225	182.3153694915834	63.44909012962992	24.437653997979382	7.1899495912461	4.423306281144596	0.5	3.756343784646471	1.4491769331986255	0.42222144367005016	0.2613983768686757	0.03	24.447928215490343	70.89465424925937	41.565214185420515	29.329440063838856	1.4350909870370079	243.94895121149042	0.5802723964107744	6.295338743771081	17.10258539181808	118.37290049831353	179.81354975084324	4.383335668989849	141.1427673658921	103.02293532602701	25.29533874377108	2.299570269191911	6.528885774680201	2.7271034428720644	0.7669613670976263	1.4238288083737194	0.952100504087539	118.0658390288401	4.269961367097626	1
1	70	0	3	7.958935442305082	300.5307784428962	65.72405287529796	23.97950025993722	8.400087673695225	1.499912326304775	0.4140941814521605	5.388926674935559	1.7541160998759666	0.6982497344909782	0.09058488306459435	0.02705804993798331	28.35356004961335	70.6823482996279	37.897419365079756	32.78492893454815	1.189982465260955	310.26047022955873	0.4888214665012888	5.117678002480668	14.329498406945868	74.70580499379832	329.7634165633055	3.8935180657570885	138.96592773697165	100.85870310701274	24.676429330025776	2.3358839001240335	4.949397582196361	2.0993625127182707	0.4888126991317664	1.2199956163152388	0.7635092983875661	377.144398508692	3.615813761167854	1
1	71	0	3	5.282449972115989	211.15100055768022	50.957628957137985	40.40462090344195	5.741140078075231	2.1705700390376155	0.7260400223072089	2.7103699275015716	2.1205700390376157	0.3007550027884011	0.11445300167304065	0.036302001115360444	7.0	73.34095575238997	45.05944574681318	28.281510005576802	1.5914329905194362	312.40964522028366	0.5540369927501572	5.978120066921626	16.738736187380553	93.47919955385582	649.1694969327588	4.342265008365203	141.8102771265934	100.89023168323763	25.10755002788401	2.3744530016730407	6.863359643084658	3.5431740412683363	0.8412019453473384	1.016563979923512	1.3336979988846396	106.82110276378381	4.938904424761001	1
1	75	0	2	6.6282055560706405	226.19721664079574	58.635156298372195	30.953623237414092	6.064244092842743	2.4583554804497565	0.5797259134082928	3.796098488777469	1.8768244110589027	0.38682012623762185	0.14249250599932928	0.03463169170582317	9.175588941097564	64.51406871685703	39.42361889935396	25.090449817503053	1.5941969953012194	243.20453951480945	0.5541969953012194	4.445610276472561	12.447708774123171	74.80728064692073	489.0342608239634	4.231049248825305	142.03143461654633	101.69826544596403	25.861670370448174	2.2417558894109755	4.954732331767073	2.6426338341164635	0.48877944705487814	1.109657391760366	0.8271948617637196	305.42231282744604	4.552706640585671	1
1	62	0	3	7.1096447474047375	219.60215346957347	57.12399181958672	31.994609194221805	6.018871386145975	2.374602901596209	0.5429056458616109	3.842434469490047	2.160862576470142	0.40015325992037926	0.14463394511469196	0.034262191924170494	11.514756161516589	68.12189743050617	42.11709882886066	26.808819542020853	1.5805794791127958	290.5028426147791	0.5646339451146919	5.068524383848342	14.508894249251183	84.17979723829384	481.643191749763	4.204071560917535	141.3877264114654	103.67791389615924	24.724211501497635	2.325748575423697	5.4864730641592425	3.1598188778161136	0.47515325992037927	1.149305890578199	1.0007758084246443	174.6513762279128	4.894540849501421	1
0	88	0	3	4.626031754798826	100.42857048172675	38.96349214414921	48.80158729808047	7.784127019195306	3.5428570481726744	0.9079364904023471	1.8068254038390612	2.2580952423034364	0.35904762115171834	0.16174602788851636	0.040317459616093884	85.650796631601	80.26523865808466	40.47761909706538	39.78761956101928	1.0184126798264879	212.54285492724057	0.6295238105758592	4.277777826873428	11.977777915245598	90.85714317275776	341.44444346253147	3.9869841557401506	142.43269834045768	105.62206359796983	21.36031732705784	2.3179365124953897	5.010476189424141	2.716825425932104	0.9849206461424979	1.5755555653746858	0.8292063509597652	28.46063569248868	4.939841314378039	1
1	79	0	1	6.570969127244059	219.14216050433438	60.29082078630272	28.771289226907403	7.142075661465723	2.7612842569238905	0.5893827803137794	4.005829732273046	1.885652068428974	0.4667326998782113	0.16096117527043544	0.03438476830718505	20.53827803137794	72.37720771917778	32.952085366000134	39.425122353177635	0.8827028211189724	225.10712442616233	0.6653957022709163	6.99611752704355	19.58912907572194	93.46142376961122	457.5384768307185	4.345370852353345	140.08386756300592	100.54575412966547	23.988402280965794	2.292692881151944	6.136187106812749	2.282284753922242	0.7261771668457205	0.9030711884805606	0.8692284753922243	396.0675991707123	4.617427569023561	1
0	82	0	3	6.425094069906189	350.62249509193117	64.1068984597872	29.35158825315836	5.141513287054442	0.8641513287054443	0.5358486712945557	4.1226400837898565	1.8839631888930661	0.3284907972232665	0.054276755247029615	0.03572324475297038	49.69815944465331	70.09756439313335	37.61861418162599	32.47895021150736	1.1973578740712894	260.1973919973981	0.3691826853408406	6.727048391995035	18.835735497586096	105.57859580237631	464.2138377623515	5.1623265174358925	141.67075460138835	103.19604089538464	24.392453986116333	2.220691888117574	4.913020447692322	3.318300615272034	0.7655351049405923	1.0141513287054442	1.0121383776235149	652.1667852860787	5.08534492298936	1
0	80	0	4	5.80332071864289	150.7887799974101	69.18554240497262	21.588779997410096	6.352409599171231	2.5628387988086443	0.31042919963741344	3.9803764794405807	1.2698681995079184	0.3757492398497856	0.15786143987568463	0.019465359968921153	11.473267998446058	67.25126123881383	40.16187495914015	27.089386279673672	1.4831551199896404	235.3562379439892	0.718904359839426	4.741716798549653	13.27680703593903	106.15511998964038	514.8475160202013	3.897405880139855	141.6273267998446	104.68794052017093	25.61656640290069	2.223663399922303	5.573207840186473	1.155003719031376	0.596792159813527	0.9573795200414384	0.4946535996892116	79.9190361603315	3.8528403517969516	1
1	60	0	1	7.080248022440039	203.79081939012067	58.89455458458189	32.48853909551147	5.080707052934005	2.9381094177207263	0.7146132899883304	4.1918144309555325	2.2919101507480883	0.3516523440736419	0.197392580552314	0.0474785161104628	11.25214838895372	75.11419127388048	45.03659959206016	30.077591681820316	1.510611333141449	382.5745720304992	0.5809550753740441	6.700859355581488	18.762406195628166	111.53007744535208	511.34765592635813	4.5375644516686116	137.83398238837808	99.25172849539739	23.546992255464794	2.3333906237054323	6.308347655926358	2.359388666858551	2.8899238486762586	1.1523496127732396	1.295826172036821	68.06484598906259	4.637009571979256	1
0	71	0	4	7.0990521524234875	153.26154990920512	64.43782417432615	24.06154990920513	7.143695970945641	3.7003129582343592	0.6566169872887181	4.514494780388308	1.7396944827489744	0.5191698947338974	0.27655439564184614	0.049138598910461545	12.956929945523077	68.38378985841595	40.9828345698561	27.400955288559846	1.4930461996368205	250.6429015387061	0.872216094370718	6.126467949154872	17.15411025763364	116.04619963682052	495.5599107082	3.763876304902923	141.77569299455232	104.52473770599246	22.847064101690254	2.297846497276154	5.3951684065372305	2.079819666042718	0.7748315934627693	0.9178152014527179	0.7913859891046154	79.60252161162174	4.046705512881682	1
1	56	0	4	5.80178133528733	190.46627240257646	68.68040531183937	23.627775370706846	5.348045578599754	1.7437737388540386	0.6	3.736406077146634	1.5708197507265602	0.34202870326123	0.11857661424207463	0.03395018991083231	82.16724362037638	64.90833765862787	34.55246766453938	30.355869994088494	1.1531321216562116	162.90501369057176	0.5855517091974908	11.67400596458048	32.68721670082535	113.71169287896268	615.4199240356671	4.475622626114596	140.9380075964333	101.74334150746364	23.13701139464994	2.28932376557959	8.542916005961017	3.0443790563573434	2.065691860559762	0.8617087358982861	1.3132030385733169	140.16496418419737	4.841102577159012	1
1	63	0	4	6.101936240672053	214.80441762705877	53.10285893219853	36.27452806773523	5.34658886441913	4.468551745816229	0.8074723898308828	3.2427484915220557	2.2291227372830833	0.3252306728816179	0.2555815779683846	0.04925276101691173	2.747238983088272	74.46727735423013	47.08675725929483	27.380520094935314	1.7311435728794098	263.3931119219985	0.7513190254227933	5.270110440676469	14.756309233894113	93.74723898308827	514.9428213560295	3.858836844063231	138.17621211358016	103.16184538305295	23.330539677992675	2.3872969372874993	6.491364454232348	2.06885642712059	1.348375498299995	1.2174723898308828	0.8195386542367642	33.8604997169051	4.272638050845586	1
1	72	0	2	7.309189403783681	167.36819953541587	55.43180046458414	35.73667965930496	5.221200309722763	3.0313795818742704	0.5789399845138619	4.0330116933744655	2.6262057692565417	0.3689399845138619	0.23734996128465463	0.043681995354158565	17.683398296524807	70.0371856582279	40.4595625864531	29.508967421289967	1.3913222134729404	257.36422757457046	0.5801575993805544	6.628653936506833	18.560231022219135	98.09441933409606	411.3898207278485	4.124786593960406	141.43655635261243	104.10336508261508	25.392579891597034	2.229265003871535	6.810677786527059	2.8278855807971888	0.8341074044909801	1.1588409976770793	0.8967893998451386	254.89133677181024	4.295334839954237	1
1	67	0	3	5.3606528638688875	218.0886029536347	66.81492260271742	24.986010059952417	6.488341716627013	1.5093266266983896	0.20139899400475844	3.581259094604283	1.3393937692646047	0.34939376926460464	0.08051296446841143	0.010093266266983895	23.102592893682285	70.78769813365476	39.47756946279037	31.310128670864387	1.2612124614707907	273.4888209954872	0.6789274379296852	7.900932662669839	22.12261145547555	109.20052247401537	623.7248645123975	3.7855027097520497	138.20191757274122	98.68999071910336	28.57248645123975	2.258787538529209	4.911538893405234	3.294777089048902	0.5893471361311127	1.1104663313349197	1.1983678403277818	550.7014212224266	4.86519678725033	1
1	66	0	4	5.802558774055195	211.77274707903996	52.856535700171996	33.16706575601596	5.971870914948009	7.178107298108038	0.8264203307560003	3.0722170231959978	1.9733255347939964	0.3384942315292002	0.3711640176116016	0.047357966924399975	4.642033075600026	74.10537168256039	45.70924195403878	28.396129728521615	1.6326142800687986	261.6006367104824	0.7039491731099994	5.194318676975999	14.544092295532797	95.64203307560003	519.86928599656	3.627671964776797	139.2316124231092	103.2679538522336	24.67584348367602	2.3550854377147994	6.241251634020796	2.167385719931201	1.0906835017183965	1.2364203307560002	0.7930115369415995	31.63032707001877	4.177898346219998	1
0	69	0	2	9.138548788472987	301.3595291470052	69.95567495573485	21.786550306083388	6.56218343536113	1.4315567476512134	0.26924095087786304	6.162450629224599	1.88513986199677	0.5736085276112741	0.10161110423840347	0.022663113495302426	54.46737730093952	76.4058205532883	43.28127914169113	33.12454141159717	1.305326226990605	257.61489173043435	0.6514115031033466	4.971769937933067	15.582949508353504	100.85884968966533	617.0545858840283	4.028481901755726	139.36295536761892	99.46037131796537	20.57390184075161	2.3080426380563708	6.978575613761007	3.432490337648265	0.8453391101262513	1.123475460187903	1.12	191.15110227160656	5.817050720943334	1
1	51	1	4	7.183925580380764	272.64783464960163	57.162502735289415	30.34249835882635	4.488261154986722	7.178803039644194	0.8279347112533196	4.253544729358462	2.0915003282347295	0.33569575682846453	0.44597823708443984	0.05720652887466804	10.240217629155602	71.97726093616356	43.42635908810674	28.550901848056824	1.5212282917902282	303.3321532157015	0.3076522309973443	4.032391732480082	11.29069685094423	84.91630030435478	405.7597823708444	4.0730215440924065	142.8367921581864	104.55621675386298	25.397823708443987	2.317597823708444	5.099771927032925	3.1739129483377595	0.3489349300764727	1.2411738845013278	1.0616195866240041	310.5775868825508	4.639120740416728	1
1	84	0	1	5.60861688878941	177.65246903879796	78.42710979758154	13.05122393285309	6.79536625385064	1.3509712076429654	0.40463374614936054	4.393400418054271	0.7361806657438867	0.38347530961202037	0.07486543345682853	0.020695061922404074	23.582962846557557	64.83600746211795	40.489035804991246	24.346971657126694	1.670500820393811	184.0443224020686	0.5560238699941686	8.695366253850638	24.34702551078179	107.64872446091047	463.9499179606189	4.102047739988337	141.51827286414533	106.57501521657233	20.906576161435293	2.1195366253850643	5.738415634626599	2.0840580341977994	0.4188415634626599	1.0262555573016368	0.6839386842269565	132.3361456025728	4.347798970579054	1
1	66	1	3	5.434405711639028	250.62295803140648	63.394573639462465	27.158056391038077	5.621851804224779	3.224757905817751	0.4174460925857514	3.513289173370411	1.4649421721730378	0.3118977065933514	0.1760941583763243	0.0224736996949946	58.49026396054053	69.81229874518962	37.51077594110779	32.30152280408184	1.1652077888315675	240.31455664404962	0.5303051492261623	5.552077888315676	15.545818087283893	96.08863695447567	461.47922111684323	4.208337689347459	143.25243530971136	106.29171164077307	24.200552142184865	2.214321419286811	5.80919792280746	2.8077273908951352	1.099473993899892	1.1040162700606484	1.2522987451896217	430.3936820427008	4.950445798380854	1
1	65	0	2	7.076731868738481	289.7573246643179	61.59761680538967	27.918925434066416	7.7089604501637865	2.191039549836213	0.5990723501032218	4.575835823722102	1.7663124626441684	0.5844170153210944	0.11701033572903168	0.033156231322084236	23.475014942332614	70.7189373879325	39.69231741913346	31.026619968799046	1.3282079099672426	320.4647604122876	0.505083283525558	4.873750747116631	13.646502091926566	75.31562313220843	339.92705220347375	3.982958059390569	138.60816776243772	101.80798667580446	25.00166567051116	2.3236875373558314	5.061197574238211	2.487613394172696	0.5741872385091793	1.2545519774918106	0.9220620143741901	379.5674092453081	4.156519177224802	1
1	56	0	4	5.577202169060326	267.5244468484062	55.809778739362486	30.439173538562958	4.669926246454163	8.281819957003425	0.7993015186169651	3.115873101728794	1.6911893710549262	0.2618878524379611	0.46328676790779766	0.04496507593084825	13.356616046101164	71.44141639996428	42.518451714574184	29.16497670231399	1.4597904555850896	297.4112284251302	0.29833527106385677	3.9591579169328246	11.085642167411908	90.07411713475237	410.44751626108405	4.284097787393624	143.6849689813384	104.96386206115679	27.27804620483127	2.317986030372339	5.090585943280242	3.267146876360814	0.3189920388342863	1.2510351193395284	1.0482237093129478	313.4356610774555	4.582055683240266	1
1	75	0	3	6.6095209827099	282.0246065426977	63.46678192310765	27.321765707180212	5.932261042424445	1.3696624356288012	0.5386339246172226	4.32642233611131	1.7230528971264782	0.3994168702579709	0.08878799104383098	0.03652644856323896	20.00084090051378	67.46735934817868	38.692078044536004	28.775281303642664	1.346314019156813	265.5068261724113	0.44736355268123607	6.463140191568131	18.096792536390765	99.73719616863738	440.26406518213327	4.503186441096389	141.37738037069153	101.52372802586888	23.852644856323902	2.2794710287352196	6.247833660910052	2.748450926728779	0.5931612140809754	0.9731570095784066	0.8884256997133656	632.4897451174611	4.254248588128518	1
0	80	0	4	3.9520789989599976	106.30624187013956	38.02253251012837	46.62434655480185	9.408091676885586	5.202685304937681	0.742343953246511	1.5199128739735803	1.875319245921487	0.34738751625972086	0.17891872561041866	0.030540637194790665	63.03628089346968	73.66826820809337	38.847764630023434	34.82050357806994	1.1645029258184192	200.68065149961967	0.5669375812986044	4.268468790649302	11.951712613818046	97.93686605715351	329.3334525402418	3.943243823168744	143.30179258742996	106.65377373174178	22.687373211430703	2.2853156697142323	4.58748179470065	2.2570318597395334	0.7598221717399062	1.4633345254024182	0.7417126138180462	39.07340864365213	4.165413524362416	1
0	76	0	3	4.329018173551476	157.80133695918033	58.21786086531148	29.61551076387377	8.362387718162294	3.370200543877049	0.43404010877540977	2.553984749571968	1.2526227283060656	0.353404010877541	0.14340401087754098	0.017801336959180326	13.340401087754097	65.5403687060618	39.23688635846967	26.30348234759213	1.4956026739183605	188.10313763773246	0.6153906412857377	4.612053478367213	12.913749739428196	75.69532064286886	499.9363902102131	3.7527679129796723	141.16652914116347	103.7492302061841	22.521318150818033	2.0907812825714753	6.035669521877377	1.7727564242240978	0.36056924993885253	0.8919866304081967	0.6106360978978688	80.76892834808132	4.220073532754918	1
1	76	0	3	8.861761968463707	311.0187140661486	70.54473871463536	19.448121477770794	9.107326948255338	0.7063912449479077	0.2127824898958155	6.249150751408967	1.7185893294245091	0.8140218876302306	0.05968043775260461	0.020319562247395388	33.10522570729292	70.58586615529123	35.92136514487382	34.6645010104174	1.0393631738486848	296.49958377924696	0.47057521204531166	5.400319562247396	15.120894774292706	74.69664569932195	321.47683725166183	3.8001620794671735	139.41703726447312	99.86801203961964	24.33195622473954	2.3495526128536466	4.855503365685628	1.688507250811144	0.39632733249842866	1.175366347412767	0.5924629276484201	373.26901908407905	3.0331409033983774	1
1	59	0	4	7.429472360583695	174.84666137583594	74.75238221789292	18.454229434482677	5.736768376096576	0.7716405779553492	0.3130255596282453	5.574113732163652	1.3575432926430955	0.4232563899070613	0.0539076678884736	0.020651277981412267	5.130255596282453	74.01450941386261	46.163000793624605	27.851508620238004	1.6545589458698857	309.20336339016774	0.695210223851298	3.9432811559106984	11.041187236549955	88.86974440371755	406.3907667888474	3.8338664550334376	143.42888706146096	102.60380879532701	23.46471566959087	2.315441054130114	4.4780049532007276	2.288573805472068	0.46478977614870187	1.1030255596282454	0.8136768376096576	104.57558984160502	3.6337840293233663	1
1	73	0	1	5.241869602384192	155.62995674831384	62.85764427608456	29.471872121627015	6.38597483306503	0.8564184034805296	0.43462760522079424	3.4723767199478224	1.3846276052207942	0.3205071175636294	0.044358159651947046	0.02	10.394611088623057	70.09190423133435	42.80243200879708	26.57189157780982	1.6822661422492997	265.6393294792263	0.5589136374444198	6.587190837463571	18.444134344898004	93.02210853400038	415.7319331495323	4.206440519020234	139.89517888380678	101.2681745586382	25.68112481282578	2.273187786068306	6.440851168050459	2.6487203224911875	0.7541474322140496	1.1441671962262343	0.8696331341057203	198.812612697827	4.488758324817925	1
1	69	0	3	5.384028525051787	247.56209058230405	52.19019946238933	36.516764285117645	6.681462932168209	3.87323155213633	0.6987488302351543	2.799952865197274	1.9640498389756844	0.36042803176165766	0.20886406955560072	0.04	10.02304786408926	70.31127203299326	42.920208886125955	27.600949710328823	1.5325761966022315	310.9151105850102	0.532477420041849	5.1390122343961755	14.395687658254282	85.26707447987248	484.7275638557195	4.388427581066165	142.81740886482862	104.9554671605321	26.486909852271847	2.3329341489597453	5.640517900898768	3.1971152393204463	0.6960654003447618	1.1628847606795536	1.0876829791948994	149.01299550916468	4.782008456727778	1
1	62	0	4	4.098636451021946	186.64559130008428	63.11548277023632	26.027133875389005	7.581679679476789	2.5011997710548495	0.7804799084219398	2.6368044189696254	1.027928013736709	0.30390401831561203	0.1	0.03	1.597600457890301	69.27624833425992	42.31625975960759	26.95998857465233	1.5762159587898728	241.44178250760586	0.5117120549468361	3.8	11.823846507080686	81.21919633687759	505.4023995421097	4.184143972526582	143.5190516085038	105.59241096745737	29.82311940474261	2.3792039610793245	6.284776233524054	3.5354199198691973	0.531952009157806	1.171952009157806	1.1552999427637123	200.04795276500502	5.111079793949365	1
1	68	0	1	6.104394111998078	234.83948489147025	51.10706557072975	38.04075618012982	6.111022730971387	3.071155192686943	0.6788730989715075	3.2065437439979583	2.2805444809145823	0.3739867538284445	0.18081439085717713	0.03954071954285886	2.5407195428588585	70.90201218377284	43.451911038170834	27.88228405577182	1.594038838856997	308.0928760374741	0.5609479149714475	5.341107931428828	14.955102208000719	85.34820114285286	505.04403108574775	4.295156255085658	140.9122726089156	103.89210973074417	25.162282093715437	2.3231562550856575	5.739442272913862	3.337902453028673	0.7132935405716516	1.1453191332570931	1.0858143908571771	170.88254972528338	4.797143008914102	1
0	80	0	2	9.458040497965818	261.02500626822615	64.81274004993682	27.21756822516668	6.57581372025205	0.9980814973897282	0.4	6.104011642484247	2.5920521404500647	0.6277732222862322	0.09560465699369874	0.038598835751575314	32.90989611160984	70.06387143121519	37.71492989436547	32.348941536849715	1.1614011642484245	264.5298804574609	0.5863720580378075	10.994072362195944	30.783402614148642	178.4494554851446	435.9866362160207	3.9520349274527407	141.82572108183618	104.615186530477	22.421685652925333	2.481151101566163	5.065029106210617	4.7676740104410875	0.791459376669659	1.2879650725472596	1.726121995355546	563.9809348544724	6.63849962390643	1
1	65	0	4	5.807976620535718	246.50760312500023	64.7452312033279	26.554960170454557	6.222328540990257	2.2219457934253306	0.25553429180194853	3.7188357295048715	1.5732440255681839	0.3574045722402598	0.1429388640422083	0.015553429180194851	27.627857650162376	69.8411270322646	39.47408399715909	30.367043035105514	1.3062785765016238	271.6226166381899	0.6300191373782463	7.696374263392856	21.549847937499997	104.55725665584411	611.2271128855518	3.8707060099431825	138.44841574370943	99.38230836708604	27.06355126014609	2.247041998579545	5.113625736607145	3.379599151582793	0.6862594391233774	1.0674237096185062	1.2240648597808443	547.1158818741883	4.892398831026786	1
0	81	0	1	7.204752932277252	189.5795624633561	64.38270917861286	25.560330435582305	6.9671581270764875	2.5161921896375605	0.39806812512214634	4.380237418924669	1.710386374975571	0.45866243139779705	0.143164718866039	0.02686476875855024	9.096593743892685	68.8199455785347	40.85331367491694	27.96663190361775	1.4717976626392466	244.97957893662254	0.47475445020520574	5.099844972237277	14.279565922264377	95.31942064906283	400.1024912688105	4.184517031280536	140.39669803303946	102.34952060836679	25.879649184360837	2.2982318249853426	7.119476376929912	2.8402536806649192	0.6940864248680819	1.1737147937048056	0.9113080809776137	251.53583183096342	4.25856074263969	1
