# Supplementary material for: Establishment and evaluation of a model for clinical feature selection and prediction in gout patients with cardiovascular diseases: a retrospective cohort study
Source: Front Endocrinol (Lausanne). 2025 Oct 10;16:1599028. doi: 10.3389/fendo.2025.1599028 (PMC12549251; doi:10.3389/fendo.2025.1599028)
Supplement: Supplementary file 1 [file DataSheet1.zip › Supplements/10-SHAP result matrix.xlsx]

## Sheet: Sheet
SEX	AGE	PLT	EOS	LYM_1	CO2	GLU	APO_B
-0.09281922961774368	-2.3558292709543416	-0.44515587541145063	-0.19194703168572647	-0.16941004074602276	0.18838231192529448	-0.025563895210606338	-0.07054402000862635
-0.0853220645629117	-1.8880821320875887	-0.5250617436855493	-0.3020483737504962	-0.13371944028938712	-0.16643857130951456	0.04135672482148018	-0.04427207167517466
-0.08419669984254964	-1.3882706765852941	-0.7633956685262044	-0.17628299987311175	-0.09259390660730261	-0.03820521434875669	-0.0454810352477341	-0.06869370856881557
-0.04838979345535457	0.25155815932728853	-1.6778780983235915	0.020932060851065144	0.025233434583940263	-0.34619682716954425	0.028900221880423096	-0.10266170665496246
-0.0025674323143505826	-0.6556193138574631	0.9007284303063132	0.07201225570717129	0.059354903770786616	0.2382452842087247	0.2094278585956205	-0.007562837482883229
0.2780058333547258	1.183737698601049	-0.3933483945331501	0.09845409321160445	-0.28105692527266696	-0.06691458612340673	0.07920730155629573	0.09741310743465392
-0.010613551533374906	1.0113749984304983	0.6963842585608825	-0.5429006298245977	0.11866471281982806	0.17494145688879148	-0.04067161434043601	0.18073144593341
-0.06347861372450066	-0.457405743026262	-1.1192272498319176	0.07785503571084151	-0.28009198197050655	0.05643111432393202	-0.043623154985043724	0.04146702435376527
0.02435303462770871	0.820409513709901	1.0675388478765766	0.007415984994609728	0.05983882960302794	0.0930215563099612	-0.1456468287779899	0.15306865682949153
-0.047585604641416576	0.5009298034030009	-0.9396227026392671	-0.003576743691014879	0.1690813119258005	0.4987093954208332	0.1064777691733745	0.03357199577558436
-0.08681005710609956	-1.5484563135147613	-0.7313283665683176	-0.15241041722796508	-0.09666551700429148	-0.09249065303494053	-0.0824771909132206	0.10040393241570857
0.012112312630541586	1.160199560484347	0.9846466311874112	0.12004031230460237	0.16476940092662135	0.03637841857435887	0.148694394298099	0.1836100285517869
-0.0849515234834741	-1.0550214255836377	-0.5876890211553809	-0.18317684509582835	-0.5311573103623263	0.07981262962501007	-0.10208792717158273	-0.11711180381111795
-0.07406338528786581	-1.5166040449584317	-0.621938077057984	-0.1531837968560491	-0.1318399425891793	-0.028193499715914817	-0.027062206477993185	0.029607867378485322
0.013869670266016489	1.2334100275049371	1.060326966452171	0.0008635970651596648	0.2221597274300142	0.0857317131829424	0.1315871131069361	0.19046138013593764
0.011997865292944507	0.957076390931837	1.1431119499588578	0.1333051692245739	0.17158281546230064	0.11588707537378705	-0.08286182380530467	0.18180684876503736
0.03738512630762434	0.6073244692852935	1.5621659019693521	0.20435962178651856	0.03857145129568233	-0.12702116003413041	0.12403622664510386	0.12703727147118116
-0.07721276344911346	-1.7013485979799032	-0.4334342085210822	0.18852624095859916	-0.1633545173085673	-0.09263607294879525	-0.022692658960112553	-0.04052289773895589
-0.07426392068538287	-1.7837625672305644	-0.5909656105709746	-0.11320237006811386	0.0040444974821937435	-0.06054703928896346	-0.015352307615412146	-0.01728446056943226
0.024542190296503147	1.14175438056747	0.9746142621669662	-0.05943381731566381	0.1792798785486096	0.068055772997301	0.0683393694707889	0.17444370519363953
0.015506417783053108	0.0963048876018524	1.04004606304428	-0.230028202585003	0.1413335570136268	0.1629445044253981	-0.29701236312816837	0.10730353848227761
0.022703058327928273	0.23998631178333044	1.2306365912045267	0.16546222755748724	-0.4017502078340887	0.1258352571065825	0.16564522625631603	-0.3084089746711571
-0.222547228234881	0.7697958025281916	0.7519571277389911	-0.24724372487262875	0.22711498412973635	0.16383130613844313	0.11653030390020468	0.13148121979436783
-0.09457291729282166	-1.9045487223705029	-0.9071776227454953	-0.2046249645036305	-0.13085468279197873	-0.19856821984504536	0.11580966754317897	-0.020378560254418688
-0.08377821115384422	-1.4289478361615826	-0.6806608469472826	-0.06188574081389133	-0.10494024745454501	-0.22342044985850126	0.096661660263968	0.2061821622565139
0.011396686350566027	1.232840853255767	0.9021188638094385	-0.2098359613646729	0.15048887008840417	-0.0767439827761049	-0.08893916563525109	0.15346038329804595
-0.09862795223037507	-1.9260376159442305	-0.7007842546888581	-0.17818523875360814	-0.17004643673935935	-0.10406868738966084	0.051241205462363264	-0.07074646729357587
-0.03339918429630372	-0.44906009536954994	-0.11330275663281576	1.084770289197719	0.26554268589496005	0.10187148798095574	0.2153826448556435	0.05569438436937582
0.036417227527505626	0.42202117874411016	0.9912011154724942	0.12359960916662686	0.0321115665806509	0.18023328919186649	0.12748733401864665	0.09258911396209843
0.009761729953397847	0.916927343712744	1.1703763696337062	0.011893725930553904	0.16053301531865627	-0.3966469164437913	-0.1218738885901161	-0.2807816887361251
0.0110671558555486	1.1779102659687908	0.9234130886146606	0.025890368045868223	0.21771584359973079	0.09659157285396885	-0.3244372082484731	0.06929540289948675
-0.0014981444874450755	1.799646601374973	-0.7193337637873116	0.002143069285917278	0.22054807338013532	0.40427645171721066	-0.07714538609698281	0.1297919786260083
-0.09081391394440334	-2.3979461795625023	-0.7277332241733272	-0.015990464800515348	-0.1515310380130539	0.10463570302105608	0.07770167056903592	-0.07072962980509831
-0.02423127862123962	0.7906510463887405	-0.33382666564897145	-0.07946531395204583	0.18875149304197347	-0.297985410011927	-0.07685300115141784	-0.31062097714193404
0.01895493284359557	-0.5269691669813761	1.4945492570050247	0.14936576880467653	0.02545822533863349	0.3005645120765738	-0.07301500635349475	-0.10275358265644917
0.025680751678669254	0.9650890123059975	1.1452522485271328	0.11920967276407199	0.13583698535280975	-0.05087286322593144	0.1517379086508872	-0.4480371934319495
-0.022820651875924768	-0.8556087114860059	0.916641271953383	-0.3514490035933248	-0.024565697291445733	-0.1210788177918768	-0.08205071630538838	-0.0755317307106477
-0.08567771617370046	-2.5069747690391133	-0.47931787293579176	-0.1712787557494417	0.038364081653312655	0.0674296628880386	-0.08259876097317194	-0.07684530924974188
-0.02135255518505482	1.0767154455415007	-0.3977333587600222	-0.03927825613056383	-0.052958827619165975	-0.32366467758782747	0.1557431434139486	-0.1922545254131924
-0.035456384108085416	1.0401359213167247	0.8801033376426192	0.1354472816842124	0.10745971730083681	-0.1305855588787805	0.09253568460924885	0.17738719783180118
-0.08462674335653453	-1.781138252348549	-0.8829198233763582	0.1637657173099449	-0.1330321099407203	-0.15185628208054025	0.09233429839678657	-0.06058525718689693
0.0021758171114022113	1.1627833311425515	0.9395582094348144	0.13350346663143312	0.21201247926559957	0.08902508269850723	0.13523323315373043	-0.03495929625963287
-0.02277481743824054	-0.857974490049192	1.2954620579929566	-0.12911950923640894	-0.5401649233700534	-0.15939586374231487	-0.10804060037666394	0.09226122758307909
0.3116025197797671	1.0100513558142838	-0.20622400626121606	-0.02672375697748521	-0.290569166762195	0.12491541511408576	-0.026040034303112247	-0.17365497604695176
0.19872729343786932	1.2014806967195395	-0.7673093558397819	-0.016179343284874696	0.1112981637291099	0.09644772204097704	0.11050216513107802	-0.04088976261207923
0.008750124903556474	1.2559951495959145	1.0532213300659015	0.19101032257382275	0.02730972288411413	0.10388012835368066	-0.012756238442866327	0.1858423686867352
-0.014423405300856618	2.053495051669889	-0.6042356871219032	0.042047516554487976	0.07661653512333463	0.43090783107340264	0.046906052213162526	-0.029403663602771333
-0.0803854256479405	-2.1837533318556077	-0.7416947295483662	-0.18559639170119718	-0.13636653216229858	0.14454661740082564	0.010892713460845119	-0.08895600443912034
-0.02142939435743288	0.9287089832341642	-0.9636846683711234	-0.2236010090272722	0.027509840225901735	0.13825338122535308	-0.10111438502819409	0.07588588828931027
0.025854282948882607	1.1861858150276303	1.2249987315233157	0.06050915039336869	0.19037972668964517	-0.18623575047737828	0.11723970868500064	0.17629073724699662
0.02407350621685256	1.4697742434145074	0.09790618154223325	-0.005520908136720017	0.19346843441116793	0.11544238955494325	0.10666082654702391	0.14132288658602365
0.01257192697065239	0.9550987124349025	1.082480678369237	0.10718625258639267	0.16086900394976655	0.1650424197897444	-0.17752448999148063	0.17120541867070474
0.01258599911017269	1.203919511255794	1.1870258602281132	0.1601996516159479	0.1921823987683991	-0.061800073520637655	0.13837276493581085	0.19202026538529746
-0.0022690364405841333	1.499061707090395	-0.48518223807939925	-0.10514504036399352	0.11753429255998402	0.039416601557212154	0.1473834827718291	0.10125409555167755
0.02165102227744094	0.8986379847472532	1.1857394427403132	-0.2244979142985687	0.16245765349217334	-0.37598272055318815	-0.14040981328062924	0.13760155670265292
-0.05194094367688247	-2.578920671721599	0.9058587920082393	-0.010921350250030501	0.0372924919284772	-0.1338546479368939	-0.009891058625034681	-0.06782438426629792
0.017983544186192593	1.1470734757617034	1.191688060592808	0.05334806265662275	0.19393736633191144	-0.27678518785890943	0.12372082775083651	0.17757669468990578
0.3263713174756977	0.3893486579946302	-0.953137348320433	-0.005352130323739137	0.11847934973160418	0.27514074131984717	0.03154015552050617	0.01681473162268254
-0.007193349426415866	1.1927817515872252	-0.35286816949319677	0.03140785375526614	0.19071335421848606	0.27589465446074396	-0.0013077986617010054	-0.3028310969224174
-0.05539703115110801	-0.8572039246146999	-0.48048216815666583	0.08534229061271044	0.08784020310307827	-0.1394752473165668	-0.05774317870402282	-0.10877097669625538
-0.02866373395968211	0.40121713616502214	-0.9623599943317982	-0.11722395413631406	0.1193421852154672	-0.437579518376187	-0.017741870039992932	0.12196738055606522
0.012009613198083172	1.2841613641455747	1.1118676091235455	-0.2531860131245112	0.09636003721072621	-0.17249228979286887	-0.017620177026069096	0.20045726355995086
-0.0109862542879597	1.1700183754064568	0.9498349923170406	0.11708337703535784	-0.4804941118628527	0.0714857560758027	-0.0704240394414802	0.15636366528386378
-0.06015341745007334	-1.1460310695295828	-0.4049883725399181	-0.25948214121069507	0.11376162335439335	-0.17763905632646873	-0.09930421099361103	-0.0516347759819798
-0.06643315768382348	-0.9275284945530798	-0.8151432920373118	0.46628616138412615	0.14318525191628273	0.040819399262269185	-0.03829428697193765	0.008632095370398607
-0.033513066045752556	0.8704996350192488	-1.3840511027850073	0.04201097590473004	0.13981092124941744	0.3172476872862531	0.17391960072574295	0.017839384651071436
0.28932680101844765	1.1846774728134633	-1.3417833164728676	0.034508285463340345	0.05926793458502661	0.2293007287163255	0.05063210977939036	0.024294149070123082
-0.025883050169784764	0.9488997084963449	0.8809062095026041	0.06004653353239904	0.11178621058402562	-0.15295003830870296	-0.006437047929767812	0.11733496265671814
0.014764527045259596	0.6518901873795043	0.9434017896155402	-0.4650706382293189	0.03906286474510093	0.12761193893185965	0.13170519071103812	0.1219818509417572
-0.06719537199652091	-1.2533181493079586	-0.28180286020123074	-0.17981087790076467	0.008642176924625412	-0.2672570239879229	0.07961149128516318	-0.07696410814044985
0.003646956108215616	0.7594488998305577	0.9392405059811427	-0.23933347216998904	-0.5244621298292592	0.07944810399415665	-0.10360212119274322	0.12446450773944946
0.013290528831174356	1.036018207408508	1.0955805132019347	0.157511487349452	0.15051418815439233	0.10477639653169941	-0.0752524289385867	0.188265419136623
0.025960379529766247	1.2711818659009622	1.0211880590047706	0.020219622605640426	0.09338930642169661	0.1852380267468729	-0.030137580912621913	0.13779028233614402
-0.09264415336443377	-1.7238302254604267	-0.6375441445344902	-0.06501940023400798	-0.11591533575118547	-0.0653647231128054	-0.026602995309376824	-0.05087714034694973
-0.023634749292040624	0.7323892518063045	-0.7565351138521054	0.03649281183105887	0.0641538905195378	0.3331539279537682	-0.1287870571310741	-0.013410331453461221
-0.0916455652725912	-1.2635880382032807	-1.136357240738929	0.10996548504859648	-0.13799888508578265	-0.1726066048729948	-0.0513892215309796	-0.06650146333560195
0.014782262356881425	0.5918214161405426	1.2503686073420168	-0.24388430598094307	0.0796505780196512	-0.49652012727351524	-0.06293001413665891	-0.19120704699364463
0.016855900714533186	1.246822328533286	1.1445517455438472	0.06117724286935509	0.16719655532542071	-0.07752841904232446	0.13899491663261618	0.19164610552400582
0.020392928289965202	1.3457976689294735	0.9267996743731436	0.1593305507301936	0.04214449458916578	0.07169231881079016	-0.046178520780609016	0.192905360358981
-0.04777596656482776	1.12308045388176	0.41261403654269185	0.03832614620844663	0.14667470706248684	-0.16445011427897865	-0.039577082819262754	0.1416836004396984
-0.07927170812648414	-0.815739921685892	-1.254159289658739	0.07042135449589361	-0.2462471129529968	-0.1344435771114045	-0.05797575798013811	-0.04535204590058491
-0.0667034508680824	-1.1000129351848393	-0.9992026790789286	0.6038575130110921	0.04170494623690362	0.06870696707847035	-0.042201654415527014	-0.011753969955328139
-0.05149664554435474	0.016242707407596705	-1.1281098394430358	-0.11959413597315786	0.10158957299133123	-0.44447630489725404	0.1254851681078384	-0.07251036773534064
0.003909738627052258	1.3303371084992348	1.0884182916157403	0.03221614848362627	0.08340407745686322	-0.10281140682628175	-0.03210883953862763	0.16917995859457427
-0.0109862542879597	1.1700183754064568	0.9498349923170406	0.11708337703535784	-0.4804941118628527	0.0714857560758027	-0.0704240394414802	0.15636366528386378
0.25481190325084363	1.155856180965145	-0.5866968884491561	0.029571747431777973	0.09696796036722456	0.15754744966059525	0.12209230416257279	-0.012645812514288422
-0.08811498874993368	-1.914186161194031	-0.7925552469427212	0.018998543610219226	-0.1578086357498101	0.043384628405333914	-0.024700382270985803	-0.023148138556201233
-0.0842305605507964	-1.5287199510944753	-0.7654190721276101	-0.07983979973206279	-0.15470225060228612	0.06200601040808661	-0.011933581120681323	-0.02706606544478529
0.003714770501429501	1.325162638775045	0.268896457546736	0.10681254918515515	-0.44822063671238027	0.08945044600671899	0.051760138679345966	-0.07412622805037426
0.01312661500201236	0.2557735236984436	1.2151121999964019	0.021883784896107216	-0.6699998884362904	0.1691906367477269	0.10953529997004642	0.11330050853509974
-0.09305672542784396	-1.6493274679165018	-0.42390180426518087	-0.1530505595468768	-0.29573602736126575	0.18744441230267267	-0.09137811952844846	-0.048852978501575314
0.025684297906196713	1.2372318903081148	1.0076080744518339	0.07944324545038861	0.15678096076170395	0.17435320551584615	0.1462122183174339	0.1952229803398449
-0.02109109873030974	1.0771766761481756	-0.40121180368919135	-0.03816061539165828	-0.050258334597175096	-0.32168480314810644	0.15106690389359295	-0.19260311108182035
-0.03174333846859347	1.7429220223155362	-1.2206899851794966	-0.00405929795216082	0.20434226181572937	0.26064271517800147	-0.20831203383809693	0.05425675968812206
0.01344503245171772	0.06007324807785442	1.0585379122590177	-0.24131309937811202	0.12458381235414615	0.12948795126779716	-0.2908768706530705	0.11372683155496818
-0.08851843477437311	-1.8865994271028121	-0.9793370806499695	0.0609205046591369	0.0020390469670000053	-0.18460976218522937	0.18272206214327807	-0.008177589736264718
