# Supplementary material for: Establishment and evaluation of a model for clinical feature selection and prediction in gout patients with cardiovascular diseases: a retrospective cohort study
Source: Front Endocrinol (Lausanne). 2025 Oct 10;16:1599028. doi: 10.3389/fendo.2025.1599028 (PMC12549251; doi:10.3389/fendo.2025.1599028)
Supplement: Supplementary file 1 [file DataSheet1.zip › Supplements/11-Bootstrap error evaluation.xlsx]

## Sheet: Sheet
Model Name	Accuracy	Prevalence	Recall	F1-Score	MCC	AUROC	Presicion	Specificity	FNR	FPR
Mean	0.6730418943533698	0.3812386156648452	0.519548735204303	0.5431752011758387	0.2974125825853476	0.7156799409181691	0.582516309396399	0.7691146339240182	0.480451264795697	0.23088536607598176
Variance	0.00026266225615265604	6.491905025751949e-05	0.0108608462386322	0.002836792894006521	0.0023218340775970885	0.0004070257427515077	0.0006708503974667162	0.002860248144988785	0.0108608462386322	0.0028602481449887846
95lower	0.6406281777412529	0.3651241438761058	0.31111796743109543	0.4366520976910731	0.20104175551414127	0.6753301829138634	0.5307147496721314	0.6621520583194866	0.2720204970224894	0.12392279047145016
95upper	0.7054556109654867	0.39735308745358455	0.7279795029775106	0.6496983046606043	0.3937834096565539	0.7560296989224748	0.6343178691206666	0.8760772095285498	0.6888820325689046	0.33784794168051335
