# Supplementary material for: Establishment and evaluation of a model for clinical feature selection and prediction in gout patients with cardiovascular diseases: a retrospective cohort study
Source: Front Endocrinol (Lausanne). 2025 Oct 10;16:1599028. doi: 10.3389/fendo.2025.1599028 (PMC12549251; doi:10.3389/fendo.2025.1599028)
Supplement: Supplementary file 1 [file DataSheet1.zip › Supplements/2-Boruta feature screening result table.xlsx]

## Sheet: Sheet
Variable Name	mean Imp	median Imp	min Imp	max Imp	norm Hits	decision
AGE	22.7013139784599	22.6138629861341	20.3251222293595	25.503570398332	1	Confirmed
PLT	19.739097809354	19.7146218352656	17.5696979863737	21.1426885561948	1	Confirmed
BUN	9.3696429139928	9.41224831902547	8.08739792797997	10.7495047979841	1	Confirmed
UREA	9.21081597163643	9.24123640268136	6.91423586076055	10.6768947535299	1	Confirmed
Ca	7.4687283142584	7.4863177242711	5.60457080823283	9.39986000068675	1	Confirmed
WBC	7.19903040808934	7.19764563970114	4.65297887881037	8.9901766170228	1	Confirmed
Comorbidities	7.04945049579626	7.1414636641603	5.79056497411208	8.56288151226212	1	Confirmed
ALB	6.7414637245829	6.76798878938233	5.17648710280811	7.89584311768584	1	Confirmed
PA	6.55975455718749	6.62323035681729	4.74650101320072	8.40733885737158	1	Confirmed
TP	6.49574237026071	6.49618094251239	4.72417412509784	8.27368265640396	1	Confirmed
UA	6.33547480945478	6.37601550317064	4.54545753911435	7.94318143542389	1	Confirmed
Lpa	6.01348056601626	5.94882149059521	4.48528443963807	8.62460420726287	1	Confirmed
EOS	5.36321965353889	5.3054860131052	3.05210219527974	7.03762137721268	0.97979797979798	Confirmed
Cl	5.32576381015498	5.43033140774504	3.32074990128069	7.1782122395456	0.98989898989899	Confirmed
NEU_1	5.26302866669971	5.18278603619539	3.6098424030528	7.01471935713482	0.98989898989899	Confirmed
LYM_1	5.1328919350543	5.18227016759344	3.35075777044368	7.05019352341187	0.98989898989899	Confirmed
CHOL	4.96232423140205	4.89447355565908	2.96590572509762	7.08183067197228	0.96969696969697	Confirmed
APO_B	4.05862951476332	4.1057835141457	1.77520818877422	5.70208961944772	0.898989898989899	Confirmed
MON_1	4.00823988960139	4.00841972403348	1.86688532884762	6.19535893024298	0.919191919191919	Confirmed
CO2	3.88932372034175	3.89690238564088	1.93053431820922	6.21789397967682	0.828282828282828	Confirmed
SEX	3.80183671389662	3.82766812116969	2.06581747395427	5.26500064441905	0.898989898989899	Confirmed
GLU	3.49921997764182	3.57330154308931	0.796345140437173	5.56206091569116	0.757575757575758	Confirmed
BAS	3.24200457778139	3.21855960086563	1.13388555998089	4.75365592514596	0.666666666666667	Tentative
E0S	3.21635730533524	3.33835416413571	0.788370681917378	5.26033476309067	0.666666666666667	Tentative
APO_A1	2.96292515516601	2.90349542955087	0.99356749508773	4.65817116621343	0.666666666666667	Tentative
LDL_C	2.8076298125557	2.80164254031319	0.382194130782908	4.83556104640992	0.606060606060606	Tentative
FFA	2.71435734392326	2.80105427741458	0.443525344754467	4.72239001461931	0.515151515151515	Tentative
A_G	2.56195660318586	2.74508489509764	0.0542401849573919	4.77347218812141	0.555555555555556	Tentative
CREA	2.54173345343538	2.52116995912806	-0.588071271253935	4.45137446052234	0.494949494949495	Tentative
ESR	2.50079170656342	2.46846198464072	-0.181975292146468	5.01548684368542	0.474747474747475	Tentative
VLDL	2.47427817021485	2.35190272503215	-0.0894675358055121	4.71763392516699	0.424242424242424	Tentative
BAS_1	2.46703943301802	2.6433263809581	0.102883976322739	4.81689948070904	0.434343434343434	Tentative
NEU	2.36685595292	2.39646589012982	-0.171498368705806	4.43769949336179	0.414141414141414	Tentative
G	2.31189830241406	2.31941217495436	0.583894918782522	4.3617735435289	0.343434343434343	Tentative
LYM	2.09573009970803	2.18850277884987	-0.343802259836961	4.19672249963523	0.333333333333333	Tentative
MON	1.51003459343438	1.54952761672727	0.0648245216400322	3.76681617329314	0.0303030303030303	Rejected
Na	1.5028042171358	1.47063666009325	0.160123506861088	3.26440824777947	0	Rejected
K	1.07617473185277	1.28053681424091	-0.878121185086768	2.1756597211903	0	Rejected
Kidney_stone	0.52212719989034	0.836454974881808	-1.07896726422379	1.70077952695585	0	Rejected
