# Supplementary material for: Establishment and evaluation of a model for clinical feature selection and prediction in gout patients with cardiovascular diseases: a retrospective cohort study
Source: Front Endocrinol (Lausanne). 2025 Oct 10;16:1599028. doi: 10.3389/fendo.2025.1599028 (PMC12549251; doi:10.3389/fendo.2025.1599028)
Supplement: Supplementary file 1 [file DataSheet1.zip › Supplements/4-Lambda value coefficient.xlsx]

## Sheet: Sheet
Coef Name	coeff_lamda
(Intercept)	0.876848488933644
SEX	-0.245928933172463
AGE	0.158081678991418
Comorbidities	0
WBC	0
PLT	-0.020056094015288
EOS	0.229833213850626
NEU_1	0
LYM_1	-0.171835651090879
MON_1	0
TP	0
ALB	0
PA	0
UREA	0
BUN	0
UA	0
Cl	0
CO2	-0.198555272015503
Ca	0
GLU	0.0655772594000656
APO_B	-0.0240215218762462
Lpa	0
CHOL	0
