# Supplementary material for: Establishment and evaluation of a model for clinical feature selection and prediction in gout patients with cardiovascular diseases: a retrospective cohort study
Source: Front Endocrinol (Lausanne). 2025 Oct 10;16:1599028. doi: 10.3389/fendo.2025.1599028 (PMC12549251; doi:10.3389/fendo.2025.1599028)
Supplement: Supplementary file 1 [file DataSheet1.zip › Supplements/5-Logistic regression coefficient table.xlsx]

## Sheet: Sheet
Variable Name	Estimate	Std_Error	Z_value	Pvalue	CI_2.5	CI_97.5	OR	Lower_OR	Upper_OR
(Intercept)	5.81401323432397	5.41240732081344	1.07420097744051	0.282732614411276	-4.0324005538497	17.5081771646591	334.960707641626	0.0177317128902069	40151773.3161867
SEX1	-3.3708795519395	2.23887573549913	-1.50561261551571	0.132166648038985	-8.3540205079277	0.488725894452977	0.0343594031694608	0.000235447992408112	1.63023780114867
AGE	0.300483178938321	0.0657577528048101	4.5695475608823	4.88778239586504e-06	0.194967512228774	0.458016352547548	1.3505111885172	1.21527150438578	1.58093485516243
PLT	-0.0398577729407757	0.00892529358796783	-4.46571001255442	7.98036445588963e-06	-0.0603588538049744	-0.0247483575878443	0.96092609912693	0.941426638429089	0.975555372250001
EOS	0.755101560386626	0.22431870841351	3.36619966175389	0.000762115234630283	0.356604152396686	1.25168715257188	2.12782761537721	1.42847030137659	3.49623666895651
LYM_1	-0.12124546896428	0.66282522242471	-0.182922231777401	0.854859038768753	-1.4730484701433	1.17840638666176	0.885816492446307	0.229225631493481	3.24919211896805
CO2	-0.505031441661531	0.175652239138064	-2.87517793191678	0.00403799870255196	-0.901622559285853	-0.233158121088965	0.603486600507309	0.405910511262195	0.792028327240941
GLU	0.741830724042882	0.403218289981283	1.83977449058007	0.0658013520432881	0.00832316745036089	1.6056884289576	2.09977610849431	1.00835790130692	4.98128768529732
APO_B	-2.65444735698704	1.7879783567267	-1.48460821519485	0.137647637994837	-6.39723141018589	0.739497696338885	0.0703376995643488	0.00166616381758952	2.09488298277937
