# Supplementary material for: Establishment and evaluation of a model for clinical feature selection and prediction in gout patients with cardiovascular diseases: a retrospective cohort study
Source: Front Endocrinol (Lausanne). 2025 Oct 10;16:1599028. doi: 10.3389/fendo.2025.1599028 (PMC12549251; doi:10.3389/fendo.2025.1599028)
Supplement: Supplementary file 1 [file DataSheet1.zip › Supplements/8-Multi-model node result evaluation table.xlsx]

## Sheet: Sheet
Model Name	Accuracy	Prevalence	Recall	F1-Score	MCC	AUROC	Presicion	Specificity	FNR	FPR
KNNCTEST	0.9166666666666666	0.59375	0.9649122807017544	0.9322033898305084	0.8276125270627088	0.9707602339181287	0.9016393442622951	0.8461538461538461	0.03508771929824561	0.15384615384615385
LGBMTEST	0.8854166666666666	0.59375	0.9649122807017544	0.9090909090909092	0.7648661601319409	0.97165991902834	0.859375	0.7692307692307693	0.03508771929824561	0.23076923076923078
CatBoostTEST	0.9166666666666666	0.59375	0.9824561403508771	0.9333333333333333	0.8303118659160259	0.9761583445793972	0.8888888888888888	0.8205128205128205	0.017543859649122806	0.1794871794871795
GBDTTEST	0.90625	0.59375	0.9298245614035088	0.9217391304347825	0.8050672746289874	0.9152046783625731	0.9137931034482759	0.8717948717948718	0.07017543859649122	0.1282051282051282
DesicionTreeTEST	0.90625	0.59375	0.9824561403508771	0.9256198347107438	0.8098582871985256	0.948268106162843	0.875	0.7948717948717948	0.017543859649122806	0.20512820512820512
